# Supplementary material for: Effects of Collagen–Glycosaminoglycan Mesh on Gene Expression as Determined by Using Principal Component Analysis-Based Unsupervised Feature Extraction
Source: Polymers (Basel). 2021 Nov 26;13(23):4117. doi: 10.3390/polym13234117 (PMC8658924; doi:10.3390/polym13234117)
Supplement: Supplementary file 1 [file polymers-13-04117-s001.zip]

Archive with 2 entries (2 files):
- Data_S1.xlsx
- Data_S2.xlsx
