# Supplementary material for: Effects of Collagen–Glycosaminoglycan Mesh on Gene Expression as Determined by Using Principal Component Analysis-Based Unsupervised Feature Extraction
Source: Polymers (Basel). 2021 Nov 26;13(23):4117. doi: 10.3390/polym13234117 (PMC8658924; doi:10.3390/polym13234117)
Supplement: Supplementary file 1 [file polymers-13-04117-s001.zip › Data_S1.xlsx]

## Sheet: Probes selected by PCA based unsupervised FE
	200003_s_at
2	200027_at
3	200031_s_at
4	200036_s_at
5	200038_s_at
6	200064_at
7	200088_x_at
8	200609_s_at
9	200611_s_at
10	200614_at
11	200625_s_at
12	200632_s_at
13	200634_at
14	200638_s_at
15	200640_at
16	200641_s_at
17	200650_s_at
18	200660_at
19	200663_at
20	200674_s_at
21	200680_x_at
22	200691_s_at
23	200692_s_at
24	200737_at
25	200738_s_at
26	200772_x_at
27	200776_s_at
28	200778_s_at
29	200779_at
30	200782_at
31	200787_s_at
32	200788_s_at
33	200790_at
34	200799_at
35	200801_x_at
36	200802_at
37	200803_s_at
38	200806_s_at
39	200807_s_at
40	200808_s_at
41	200809_x_at
42	200822_x_at
43	200823_x_at
44	200825_s_at
45	200826_at
46	200834_s_at
47	200844_s_at
48	200845_s_at
49	200858_s_at
50	200872_at
51	200878_at
52	200909_s_at
53	200920_s_at
54	200960_x_at
55	200963_x_at
56	200966_x_at
57	200974_at
58	200998_s_at
59	201009_s_at
60	201012_at
61	201021_s_at
62	201034_at
63	201041_s_at
64	201096_s_at
65	201097_s_at
66	201105_at
67	201108_s_at
68	201123_s_at
69	201170_s_at
70	201195_s_at
71	201251_at
72	201258_at
73	201289_at
74	201293_x_at
75	201294_s_at
76	201296_s_at
77	201307_at
78	201387_s_at
79	201416_at
80	201417_at
81	201418_s_at
82	201429_s_at
83	201453_x_at
84	201471_s_at
85	201475_x_at
86	201482_at
87	201502_s_at
88	201506_at
89	201524_x_at
90	201623_s_at
91	201631_s_at
92	201637_s_at
93	201666_at
94	201667_at
95	201730_s_at
96	201739_at
97	201752_s_at
98	201753_s_at
99	201757_at
100	201761_at
101	201848_s_at
102	201849_at
103	201852_x_at
104	201860_s_at
105	201920_at
106	201939_at
107	201983_s_at
108	202014_at
109	202021_x_at
110	202052_s_at
111	202081_at
112	202252_at
113	202310_s_at
114	202393_s_at
115	202403_s_at
116	202404_s_at
117	202627_s_at
118	202628_s_at
119	202649_x_at
120	202672_s_at
121	202728_s_at
122	202759_s_at
123	202768_at
124	202859_x_at
125	202949_s_at
126	202975_s_at
127	203107_x_at
128	203131_at
129	203476_at
130	203477_at
131	203590_at
132	203725_at
133	203752_s_at
134	203973_s_at
135	204050_s_at
136	204285_s_at
137	204470_at
138	204489_s_at
139	204595_s_at
140	204596_s_at
141	204620_s_at
142	204748_at
143	204892_x_at
144	204948_s_at
145	205047_s_at
146	205479_s_at
147	205547_s_at
148	205870_at
149	205882_x_at
150	205935_at
151	206025_s_at
152	206074_s_at
153	206116_s_at
154	206559_x_at
155	207132_x_at
156	207243_s_at
157	207266_x_at
158	207543_s_at
159	207714_s_at
160	208151_x_at
161	208308_s_at
162	208581_x_at
163	208661_s_at
164	208662_s_at
165	208663_s_at
166	208683_at
167	208684_at
168	208687_x_at
169	208692_at
170	208693_s_at
171	208696_at
172	208705_s_at
173	208755_x_at
174	208785_s_at
175	208786_s_at
176	208836_at
177	208904_s_at
178	208905_at
179	208949_s_at
180	208980_s_at
181	209014_at
182	209079_x_at
183	209094_at
184	209118_s_at
185	209122_at
186	209156_s_at
187	209186_at
188	209189_at
189	209249_s_at
190	209278_s_at
191	209344_at
192	209457_at
193	209835_x_at
194	210095_s_at
195	210338_s_at
196	210519_s_at
197	210561_s_at
198	210809_s_at
199	210908_s_at
200	210916_s_at
201	210968_s_at
202	210986_s_at
203	210987_x_at
204	210996_s_at
205	211066_x_at
206	211073_x_at
207	211161_s_at
208	211296_x_at
209	211378_x_at
210	211506_s_at
211	211509_s_at
212	211600_at
213	211668_s_at
214	211716_x_at
215	211765_x_at
216	211921_x_at
217	211936_at
218	211940_x_at
219	211968_s_at
220	211978_x_at
221	211999_at
222	212014_x_at
223	212039_x_at
224	212063_at
225	212082_s_at
226	212099_at
227	212104_s_at
228	212130_x_at
229	212185_x_at
230	212226_s_at
231	212227_x_at
232	212270_x_at
233	212295_s_at
234	212368_at
235	212433_x_at
236	212472_at
237	212473_s_at
238	212501_at
239	212537_x_at
240	212581_x_at
241	212614_at
242	212661_x_at
243	212724_at
244	212826_s_at
245	212869_x_at
246	213001_at
247	213011_s_at
248	213101_s_at
249	213175_s_at
250	213338_at
251	213350_at
252	213428_s_at
253	213453_x_at
254	213588_x_at
255	213746_s_at
256	213828_x_at
257	213867_x_at
258	213969_x_at
259	214271_x_at
260	214305_s_at
261	214317_x_at
262	214359_s_at
263	214629_x_at
264	214687_x_at
265	214701_s_at
266	214722_at
267	215076_s_at
268	215223_s_at
269	215706_x_at
270	215836_s_at
271	215963_x_at
272	216241_s_at
273	216520_s_at
274	217294_s_at
275	217398_x_at
276	217430_x_at
277	217590_s_at
278	217718_s_at
279	217728_at
280	217733_s_at
281	217807_s_at
282	217835_x_at
283	217871_s_at
284	217962_at
285	217967_s_at
286	218041_x_at
287	218145_at
288	218194_at
289	218213_s_at
290	218237_s_at
291	218618_s_at
292	218638_s_at
293	218729_at
294	219762_s_at
295	220892_s_at
296	220924_s_at
297	220942_x_at
298	221479_s_at
299	221577_x_at
300	221676_s_at
301	221729_at
302	221730_at
303	221731_x_at
304	221923_s_at
305	222244_s_at
306	36994_at
307	37028_at
308	AFFX-BioDn-3_at
309	AFFX-CreX-3_at
310	AFFX-CreX-5_at
311	AFFX-HSAC07/X00351_3_at
312	AFFX-HSAC07/X00351_5_at
313	AFFX-HSAC07/X00351_M_at
314	AFFX-hum_alu_at
315	AFFX-HUMGAPDH/M33197_3_at
316	AFFX-HUMGAPDH/M33197_5_at
317	AFFX-HUMGAPDH/M33197_M_at
318	AFFX-HUMRGE/M10098_5_at
319	AFFX-r2-Ec-bioD-3_at
320	AFFX-r2-Ec-bioD-5_at
321	AFFX-r2-Hs18SrRNA-5_at
322	AFFX-r2-Hs28SrRNA-3_at
323	AFFX-r2-P1-cre-3_at
324	AFFX-r2-P1-cre-5_at

## Sheet: Gene symbols
From	To	Species	Gene Name
205882_x_at	ADD3	Homo sapiens	adducin 3(ADD3)
204748_at	PTGS2	Homo sapiens	prostaglandin-endoperoxide synthase 2(PTGS2)
201623_s_at	DARS	Homo sapiens	aspartyl-tRNA synthetase(DARS)
201637_s_at	FXR1	Homo sapiens	FMR1 autosomal homolog 1(FXR1)
201471_s_at	SQSTM1	Homo sapiens	sequestosome 1(SQSTM1)
215963_x_at	RPL3	Homo sapiens	ribosomal protein L3(RPL3)
201757_at	NDUFS5	Homo sapiens	NADH:ubiquinone oxidoreductase subunit S5(NDUFS5)
221577_x_at	GDF15	Homo sapiens	growth differentiation factor 15(GDF15)
201852_x_at	COL3A1	Homo sapiens	collagen type III alpha 1 chain(COL3A1)
217590_s_at	TRPA1	Homo sapiens	transient receptor potential cation channel subfamily A member 1(TRPA1)
201012_at	ANXA1	Homo sapiens	annexin A1(ANXA1)
210338_s_at	HSPA8	Homo sapiens	heat shock protein family A (Hsp70) member 8(HSPA8)
211378_x_at	LOC101060363	Homo sapiens	peptidyl-prolyl cis-trans isomerase A pseudogene(LOC101060363)
208308_s_at	GPI	Homo sapiens	glucose-6-phosphate isomerase(GPI)
222244_s_at	Tug1	Homo sapiens	taurine up-regulated 1 (non-protein coding)(TUG1)
200609_s_at	WDR1	Homo sapiens	WD repeat domain 1(WDR1)
212295_s_at	SLC7A1	Homo sapiens	solute carrier family 7 member 1(SLC7A1)
37028_at	PPP1R15A	Homo sapiens	protein phosphatase 1 regulatory subunit 15A(PPP1R15A)
202403_s_at	COL1A2	Homo sapiens	collagen type I alpha 2 chain(COL1A2)
212014_x_at	CD44	Homo sapiens	CD44 molecule (Indian blood group)(CD44)
213969_x_at	RPL29	Homo sapiens	ribosomal protein L29(RPL29)
201753_s_at	ADD3	Homo sapiens	adducin 3(ADD3)
200691_s_at	HSPA9	Homo sapiens	heat shock protein family A (Hsp70) member 9(HSPA9)
212130_x_at	EIF1	Homo sapiens	eukaryotic translation initiation factor 1(EIF1)
200787_s_at	PEA15	Homo sapiens	phosphoprotein enriched in astrocytes 15(PEA15)
202081_at	IER2	Homo sapiens	immediate early response 2(IER2)
211978_x_at	LOC101060363	Homo sapiens	peptidyl-prolyl cis-trans isomerase A pseudogene(LOC101060363)
200809_x_at	RPL12	Homo sapiens	ribosomal protein L12(RPL12)
208785_s_at	MAP1LC3B	Homo sapiens	microtubule associated protein 1 light chain 3 beta(MAP1LC3B)
200826_at	SNRPD2	Homo sapiens	small nuclear ribonucleoprotein D2 polypeptide(SNRPD2)
203590_at	DYNC1LI2	Homo sapiens	dynein cytoplasmic 1 light intermediate chain 2(DYNC1LI2)
201739_at	SGK1	Homo sapiens	serum/glucocorticoid regulated kinase 1(SGK1)
211506_s_at	CXCL8	Homo sapiens	C-X-C motif chemokine ligand 8(CXCL8)
209835_x_at	CD44	Homo sapiens	CD44 molecule (Indian blood group)(CD44)
200031_s_at	RPS11	Homo sapiens	ribosomal protein S11(RPS11)
200641_s_at	YWHAZ	Homo sapiens	tyrosine 3-monooxygenase/tryptophan 5-monooxygenase activation protein zeta(YWHAZ)
213001_at	angptl2	Homo sapiens	angiopoietin like 2(ANGPTL2)
209457_at	DUSP5	Homo sapiens	dual specificity phosphatase 5(DUSP5)
211921_x_at	MIR1244-1	Homo sapiens	microRNA 1244-1(MIR1244-1)
201258_at	RPS16	Homo sapiens	ribosomal protein S16(RPS16)
212724_at	RND3	Homo sapiens	Rho family GTPase 3(RND3)
200822_x_at	TPI1	Homo sapiens	triosephosphate isomerase 1(TPI1)
211716_x_at	ARHGDIA	Homo sapiens	Rho GDP dissociation inhibitor alpha(ARHGDIA)
212501_at	CEBPB	Homo sapiens	CCAAT/enhancer binding protein beta(CEBPB)
218237_s_at	SLC38A1	Homo sapiens	solute carrier family 38 member 1(SLC38A1)
202252_at	RAB13	Homo sapiens	RAB13, member RAS oncogene family(RAB13)
211296_x_at	UBC	Homo sapiens	ubiquitin C(UBC)
218618_s_at	FNDC3B	Homo sapiens	fibronectin type III domain containing 3B(FNDC3B)
200614_at	CLTC	Homo sapiens	clathrin heavy chain(CLTC)
200878_at	EPAS1	Homo sapiens	endothelial PAS domain protein 1(EPAS1)
200674_s_at	RPL32	Homo sapiens	ribosomal protein L32(RPL32)
200782_at	ANXA5	Homo sapiens	annexin A5(ANXA5)
210986_s_at	TPM1	Homo sapiens	tropomyosin 1 (alpha)(TPM1)
205479_s_at	PLAU	Homo sapiens	plasminogen activator, urokinase(PLAU)
202949_s_at	FHL2	Homo sapiens	four and a half LIM domains 2(FHL2)
214722_at	NOTCH2NL	Homo sapiens	notch 2 N-terminal like(NOTCH2NL)
200966_x_at	ALDOA	Homo sapiens	aldolase, fructose-bisphosphate A(ALDOA)
201849_at	BNIP3	Homo sapiens	BCL2 interacting protein 3(BNIP3)
204285_s_at	PMAIP1	Homo sapiens	phorbol-12-myristate-13-acetate-induced protein 1(PMAIP1)
219762_s_at	RPL36	Homo sapiens	ribosomal protein L36(RPL36)
202728_s_at	LTBP1	Homo sapiens	latent transforming growth factor beta binding protein 1(LTBP1)
212869_x_at	TPT1	Homo sapiens	tumor protein, translationally-controlled 1(TPT1)
218145_at	TRIB3	Homo sapiens	tribbles pseudokinase 3(TRIB3)
213011_s_at	TPI1	Homo sapiens	triosephosphate isomerase 1(TPI1)
201939_at	PLK2	Homo sapiens	polo like kinase 2(PLK2)
210996_s_at	YWHAE	Homo sapiens	tyrosine 3-monooxygenase/tryptophan 5-monooxygenase activation protein epsilon(YWHAE)
201524_x_at	UBE2N	Homo sapiens	ubiquitin conjugating enzyme E2 N(UBE2N)
202759_s_at	AKAP2	Homo sapiens	A-kinase anchoring protein 2(AKAP2)
AFFX-HSAC07/X00351_M_at	ACTB	Homo sapiens	actin beta(ACTB)
208949_s_at	LGALS3	Homo sapiens	galectin 3(LGALS3)
213588_x_at	RPL14	Homo sapiens	ribosomal protein L14(RPL14)
205935_at	FOXF1	Homo sapiens	forkhead box F1(FOXF1)
209249_s_at	GHITM	Homo sapiens	growth hormone inducible transmembrane protein(GHITM)
201034_at	ADD3	Homo sapiens	adducin 3(ADD3)
200660_at	S100A11	Homo sapiens	S100 calcium binding protein A11(S100A11)
212226_s_at	PLPP3	Homo sapiens	phospholipid phosphatase 3(PLPP3)
200088_x_at	RPL12	Homo sapiens	ribosomal protein L12(RPL12)
215223_s_at	LOC100129518	Homo sapiens	uncharacterized LOC100129518(LOC100129518)
221676_s_at	CORO1C	Homo sapiens	coronin 1C(CORO1C)
217807_s_at	GLTSCR2	Homo sapiens	glioma tumor suppressor candidate region gene 2(GLTSCR2)
206025_s_at	TNFAIP6	Homo sapiens	TNF alpha induced protein 6(TNFAIP6)
200638_s_at	YWHAZ	Homo sapiens	tyrosine 3-monooxygenase/tryptophan 5-monooxygenase activation protein zeta(YWHAZ)
209278_s_at	TFPI2	Homo sapiens	tissue factor pathway inhibitor 2(TFPI2)
202627_s_at	SERPINE1	Homo sapiens	serpin family E member 1(SERPINE1)
203973_s_at	CEBPD	Homo sapiens	CCAAT/enhancer binding protein delta(CEBPD)
200872_at	S100A10	Homo sapiens	S100 calcium binding protein A10(S100A10)
AFFX-HUMGAPDH/M33197_5_at	GAPDH	Homo sapiens	glyceraldehyde-3-phosphate dehydrogenase(GAPDH)
207714_s_at	SERPINH1	Homo sapiens	serpin family H member 1(SERPINH1)
200680_x_at	HMGB1	Homo sapiens	high mobility group box 1(HMGB1)
200920_s_at	BTG1	Homo sapiens	BTG anti-proliferation factor 1(BTG1)
220892_s_at	PSAT1	Homo sapiens	phosphoserine aminotransferase 1(PSAT1)
212099_at	RHOB	Homo sapiens	ras homolog family member B(RHOB)
201429_s_at	RPL37A	Homo sapiens	ribosomal protein L37a(RPL37A)
203476_at	TPBG	Homo sapiens	trophoblast glycoprotein(TPBG)
221730_at	COL5A2	Homo sapiens	collagen type V alpha 2 chain(COL5A2)
207266_x_at	RBMS1	Homo sapiens	RNA binding motif single stranded interacting protein 1(RBMS1)
204948_s_at	FST	Homo sapiens	follistatin(FST)
201105_at	LGALS1	Homo sapiens	galectin 1(LGALS1)
211161_s_at	COL3A1	Homo sapiens	collagen type III alpha 1 chain(COL3A1)
220942_x_at	FAM162A	Homo sapiens	family with sequence similarity 162 member A(FAM162A)
216241_s_at	TCEA1	Homo sapiens	transcription elongation factor A1(TCEA1)
217962_at	NOP10	Homo sapiens	NOP10 ribonucleoprotein(NOP10)
201294_s_at	WSB1	Homo sapiens	WD repeat and SOCS box containing 1(WSB1)
209014_at	MAGED1	Homo sapiens	MAGE family member D1(MAGED1)
200650_s_at	LDHA	Homo sapiens	lactate dehydrogenase A(LDHA)
201289_at	CYR61	Homo sapiens	cysteine rich angiogenic inducer 61(CYR61)
212368_at	ZNF292	Homo sapiens	zinc finger protein 292(ZNF292)
200803_s_at	TMBIM6	Homo sapiens	transmembrane BAX inhibitor motif containing 6(TMBIM6)
217733_s_at	TMSB10	Homo sapiens	thymosin beta 10(TMSB10)
201730_s_at	TPR	Homo sapiens	translocated promoter region, nuclear basket protein(TPR)
200003_s_at	MIR6805	Homo sapiens	microRNA 6805(MIR6805)
204892_x_at	EEF1A1	Homo sapiens	eukaryotic translation elongation factor 1 alpha 1(EEF1A1)
205047_s_at	ASNS	Homo sapiens	asparagine synthetase (glutamine-hydrolyzing)(ASNS)
211509_s_at	RTN4	Homo sapiens	reticulon 4(RTN4)
200778_s_at	SEPT2	Homo sapiens	septin 2(SEPT2)
221729_at	COL5A2	Homo sapiens	collagen type V alpha 2 chain(COL5A2)
202672_s_at	ATF3	Homo sapiens	activating transcription factor 3(ATF3)
215076_s_at	COL3A1	Homo sapiens	collagen type III alpha 1 chain(COL3A1)
212185_x_at	MT2A	Homo sapiens	metallothionein 2A(MT2A)
200779_at	ATF4	Homo sapiens	activating transcription factor 4(ATF4)
208581_x_at	MT1X	Homo sapiens	metallothionein 1X(MT1X)
215706_x_at	ZYX	Homo sapiens	zyxin(ZYX)
201475_x_at	MIR6758	Homo sapiens	microRNA 6758(MIR6758)
201418_s_at	SOX4	Homo sapiens	SRY-box 4(SOX4)
200038_s_at	SNORD58C	Homo sapiens	small nucleolar RNA, C/D box 58C(SNORD58C)
209156_s_at	COL6A2	Homo sapiens	collagen type VI alpha 2 chain(COL6A2)
202393_s_at	KLF10	Homo sapiens	Kruppel like factor 10(KLF10)
201482_at	qsox1	Homo sapiens	quiescin sulfhydryl oxidase 1(QSOX1)
211600_at	PTPRO	Homo sapiens	protein tyrosine phosphatase, receptor type O(PTPRO)
208705_s_at	EIF5	Homo sapiens	eukaryotic translation initiation factor 5(EIF5)
201251_at	PKM	Homo sapiens	pyruvate kinase, muscle(PKM)
201097_s_at	ARF4	Homo sapiens	ADP ribosylation factor 4(ARF4)
214317_x_at	RPS9	Homo sapiens	ribosomal protein S9(RPS9)
213746_s_at	FLNA	Homo sapiens	filamin A(FLNA)
202768_at	FOSB	Homo sapiens	FosB proto-oncogene, AP-1 transcription factor subunit(FOSB)
201387_s_at	UCHL1	Homo sapiens	ubiquitin C-terminal hydrolase L1(UCHL1)
212039_x_at	SNORD139	Homo sapiens	small nucleolar RNA, C/D box 139(SNORD139)
211968_s_at	HSP90AA1	Homo sapiens	heat shock protein 90 alpha family class A member 1(HSP90AA1)
202021_x_at	EIF1	Homo sapiens	eukaryotic translation initiation factor 1(EIF1)
202310_s_at	COL1A1	Homo sapiens	collagen type I alpha 1 chain(COL1A1)
205547_s_at	TAGLN	Homo sapiens	transgelin(TAGLN)
209118_s_at	TUBA1A	Homo sapiens	tubulin alpha 1a(TUBA1A)
209094_at	DDAH1	Homo sapiens	dimethylarginine dimethylaminohydrolase 1(DDAH1)
201293_x_at	LOC101060363	Homo sapiens	peptidyl-prolyl cis-trans isomerase A pseudogene(LOC101060363)
212473_s_at	MICAL2	Homo sapiens	microtubule associated monooxygenase, calponin and LIM domain containing 2(MICAL2)
201195_s_at	SLC7A5	Homo sapiens	solute carrier family 7 member 5(SLC7A5)
218729_at	LXN	Homo sapiens	latexin(LXN)
213428_s_at	COL6A1	Homo sapiens	collagen type VI alpha 1 chain(COL6A1)
200823_x_at	RPL29	Homo sapiens	ribosomal protein L29(RPL29)
208693_s_at	GARS	Homo sapiens	glycyl-tRNA synthetase(GARS)
AFFX-HSAC07/X00351_3_at	ACTB	Homo sapiens	actin beta(ACTB)
220924_s_at	SLC38A2	Homo sapiens	solute carrier family 38 member 2(SLC38A2)
200064_at	HSP90AB1	Homo sapiens	heat shock protein 90 alpha family class B member 1(HSP90AB1)
204470_at	CXCL1	Homo sapiens	C-X-C motif chemokine ligand 1(CXCL1)
218638_s_at	LOC100130872	Homo sapiens	uncharacterized LOC100130872(LOC100130872)
216520_s_at	TPT1	Homo sapiens	tumor protein, translationally-controlled 1(TPT1)
201170_s_at	BHLHE40	Homo sapiens	basic helix-loop-helix family member e40(BHLHE40)
208836_at	ATP1B3	Homo sapiens	ATPase Na+/K+ transporting subunit beta 3(ATP1B3)
200788_s_at	PEA15	Homo sapiens	phosphoprotein enriched in astrocytes 15(PEA15)
212581_x_at	GAPDH	Homo sapiens	glyceraldehyde-3-phosphate dehydrogenase(GAPDH)
221479_s_at	BNIP3L	Homo sapiens	BCL2 interacting protein 3 like(BNIP3L)
211936_at	HSPA5	Homo sapiens	heat shock protein family A (Hsp70) member 5(HSPA5)
208683_at	CAPN2	Homo sapiens	calpain 2(CAPN2)
200909_s_at	RPLP2	Homo sapiens	ribosomal protein lateral stalk subunit P2(RPLP2)
212661_x_at	LOC101060363	Homo sapiens	peptidyl-prolyl cis-trans isomerase A pseudogene(LOC101060363)
208696_at	CCT5	Homo sapiens	chaperonin containing TCP1 subunit 5(CCT5)
201123_s_at	EIF5A	Homo sapiens	eukaryotic translation initiation factor 5A(EIF5A)
213175_s_at	SNRPB	Homo sapiens	small nuclear ribonucleoprotein polypeptides B and B1(SNRPB)
210908_s_at	PFDN5	Homo sapiens	prefoldin subunit 5(PFDN5)
202014_at	PPP1R15A	Homo sapiens	protein phosphatase 1 regulatory subunit 15A(PPP1R15A)
210968_s_at	RTN4	Homo sapiens	reticulon 4(RTN4)
202052_s_at	RAI14	Homo sapiens	retinoic acid induced 14(RAI14)
201041_s_at	DUSP1	Homo sapiens	dual specificity phosphatase 1(DUSP1)
200611_s_at	WDR1	Homo sapiens	WD repeat domain 1(WDR1)
201983_s_at	EGFR	Homo sapiens	epidermal growth factor receptor(EGFR)
221731_x_at	VCAN	Homo sapiens	versican(VCAN)
210809_s_at	POSTN	Homo sapiens	periostin(POSTN)
212227_x_at	EIF1	Homo sapiens	eukaryotic translation initiation factor 1(EIF1)
214271_x_at	RPL12	Homo sapiens	ribosomal protein L12(RPL12)
200858_s_at	Snord55	Homo sapiens	small nucleolar RNA, C/D box 55(SNORD55)
212082_s_at	MYL6	Homo sapiens	myosin light chain 6(MYL6)
201752_s_at	ADD3	Homo sapiens	adducin 3(ADD3)
200625_s_at	CAP1	Homo sapiens	adenylate cyclase associated protein 1(CAP1)
200825_s_at	HYOU1	Homo sapiens	hypoxia up-regulated 1(HYOU1)
213101_s_at	ACTR3	Homo sapiens	ARP3 actin related protein 3 homolog(ACTR3)
200844_s_at	PRDX6	Homo sapiens	peroxiredoxin 6(PRDX6)
211066_x_at	PCDHGA12	Homo sapiens	protocadherin gamma subfamily A, 12(PCDHGA12)
201453_x_at	RHEB	Homo sapiens	Ras homolog enriched in brain(RHEB)
209079_x_at	PCDHGA12	Homo sapiens	protocadherin gamma subfamily A, 12(PCDHGA12)
217398_x_at	GAPDH	Homo sapiens	glyceraldehyde-3-phosphate dehydrogenase(GAPDH)
212063_at	CD44	Homo sapiens	CD44 molecule (Indian blood group)(CD44)
211765_x_at	PPIA	Homo sapiens	peptidylprolyl isomerase A(PPIA)
209122_at	PLIN2	Homo sapiens	perilipin 2(PLIN2)
214305_s_at	SF3B1	Homo sapiens	splicing factor 3b subunit 1(SF3B1)
200738_s_at	PGK1	Homo sapiens	phosphoglycerate kinase 1(PGK1)
200772_x_at	MIR1244-1	Homo sapiens	microRNA 1244-1(MIR1244-1)
202404_s_at	COL1A2	Homo sapiens	collagen type I alpha 2 chain(COL1A2)
218041_x_at	SLC38A2	Homo sapiens	solute carrier family 38 member 2(SLC38A2)
AFFX-HUMGAPDH/M33197_3_at	GAPDH	Homo sapiens	glyceraldehyde-3-phosphate dehydrogenase(GAPDH)
201761_at	mthfd2	Homo sapiens	methylenetetrahydrofolate dehydrogenase (NADP+ dependent) 2, methenyltetrahydrofolate cyclohydrolase(MTHFD2)
207132_x_at	PFDN5	Homo sapiens	prefoldin subunit 5(PFDN5)
200634_at	PFN1	Homo sapiens	profilin 1(PFN1)
217430_x_at	COL1A1	Homo sapiens	collagen type I alpha 1 chain(COL1A1)
213453_x_at	GAPDH	Homo sapiens	glyceraldehyde-3-phosphate dehydrogenase(GAPDH)
200640_at	YWHAZ	Homo sapiens	tyrosine 3-monooxygenase/tryptophan 5-monooxygenase activation protein zeta(YWHAZ)
210987_x_at	TPM1	Homo sapiens	tropomyosin 1 (alpha)(TPM1)
200663_at	CD63	Homo sapiens	CD63 molecule(CD63)
200974_at	ACTA2	Homo sapiens	actin, alpha 2, smooth muscle, aorta(ACTA2)
200960_x_at	CLTA	Homo sapiens	clathrin light chain A(CLTA)
203107_x_at	Snora64	Homo sapiens	small nucleolar RNA, H/ACA box 64(SNORA64)
200998_s_at	CKAP4	Homo sapiens	cytoskeleton associated protein 4(CKAP4)
217871_s_at	MIF	Homo sapiens	macrophage migration inhibitory factor (glycosylation-inhibiting factor)(MIF)
202649_x_at	RPS19	Homo sapiens	ribosomal protein S19(RPS19)
201848_s_at	BNIP3	Homo sapiens	BCL2 interacting protein 3(BNIP3)
211668_s_at	PLAU	Homo sapiens	plasminogen activator, urokinase(PLAU)
209186_at	ATP2A2	Homo sapiens	ATPase sarcoplasmic/endoplasmic reticulum Ca2+ transporting 2(ATP2A2)
208684_at	COPA	Homo sapiens	coatomer protein complex subunit alpha(COPA)
217294_s_at	ENO1	Homo sapiens	enolase 1(ENO1)
206116_s_at	TPM1	Homo sapiens	tropomyosin 1 (alpha)(TPM1)
200790_at	ODC1	Homo sapiens	ornithine decarboxylase 1(ODC1)
211999_at	MIR4738	Homo sapiens	microRNA 4738(MIR4738)
200808_s_at	ZYX	Homo sapiens	zyxin(ZYX)
203477_at	COL15A1	Homo sapiens	collagen type XV alpha 1 chain(COL15A1)
201416_at	SOX4	Homo sapiens	SRY-box 4(SOX4)
217728_at	S100A6	Homo sapiens	S100 calcium binding protein A6(S100A6)
208663_s_at	TTC3P1	Homo sapiens	tetratricopeptide repeat domain 3 pseudogene 1(TTC3P1)
208755_x_at	H3F3A	Homo sapiens	H3 histone family member 3A(H3F3A)
200692_s_at	HSPA9	Homo sapiens	heat shock protein family A (Hsp70) member 9(HSPA9)
AFFX-HUMGAPDH/M33197_M_at	GAPDH	Homo sapiens	glyceraldehyde-3-phosphate dehydrogenase(GAPDH)
201920_at	SLC20A1	Homo sapiens	solute carrier family 20 member 1(SLC20A1)
201502_s_at	NFKBIA	Homo sapiens	NFKB inhibitor alpha(NFKBIA)
201108_s_at	THBS1	Homo sapiens	thrombospondin 1(THBS1)
205870_at	BDKRB2	Homo sapiens	bradykinin receptor B2(BDKRB2)
200632_s_at	NDRG1	Homo sapiens	N-myc downstream regulated 1(NDRG1)
208786_s_at	MAP1LC3B	Homo sapiens	microtubule associated protein 1 light chain 3 beta(MAP1LC3B)
201096_s_at	ARF4	Homo sapiens	ADP ribosylation factor 4(ARF4)
214701_s_at	FN1	Homo sapiens	fibronectin 1(FN1)
211073_x_at	SNORD139	Homo sapiens	small nucleolar RNA, C/D box 139(SNORD139)
212270_x_at	SNORD58C	Homo sapiens	small nucleolar RNA, C/D box 58C(SNORD58C)
213350_at	RPS11	Homo sapiens	ribosomal protein S11(RPS11)
208980_s_at	UBC	Homo sapiens	ubiquitin C(UBC)
204620_s_at	VCAN	Homo sapiens	versican(VCAN)
200963_x_at	RPL31	Homo sapiens	ribosomal protein L31(RPL31)
200834_s_at	RPS21	Homo sapiens	ribosomal protein S21(RPS21)
200802_at	SARS	Homo sapiens	seryl-tRNA synthetase(SARS)
217718_s_at	YWHAB	Homo sapiens	tyrosine 3-monooxygenase/tryptophan 5-monooxygenase activation protein beta(YWHAB)
210095_s_at	IGFBP3	Homo sapiens	insulin like growth factor binding protein 3(IGFBP3)
208692_at	RPS3	Homo sapiens	ribosomal protein S3(RPS3)
201631_s_at	IER3	Homo sapiens	immediate early response 3(IER3)
210916_s_at	CD44	Homo sapiens	CD44 molecule (Indian blood group)(CD44)
213338_at	TMEM158	Homo sapiens	transmembrane protein 158 (gene/pseudogene)(TMEM158)
204596_s_at	STC1	Homo sapiens	stanniocalcin 1(STC1)
212614_at	ARID5B	Homo sapiens	AT-rich interaction domain 5B(ARID5B)
36994_at	ATP6V0C	Homo sapiens	ATPase H+ transporting V0 subunit c(ATP6V0C)
201667_at	GJA1	Homo sapiens	gap junction protein alpha 1(GJA1)
200801_x_at	ACTB	Homo sapiens	actin beta(ACTB)
206074_s_at	HMGA1	Homo sapiens	high mobility group AT-hook 1(HMGA1)
201417_at	SOX4	Homo sapiens	SRY-box 4(SOX4)
203752_s_at	jund	Homo sapiens	JunD proto-oncogene, AP-1 transcription factor subunit(JUND)
211940_x_at	H3F3A	Homo sapiens	H3 histone family member 3A(H3F3A)
214359_s_at	HSP90AB1	Homo sapiens	heat shock protein 90 alpha family class B member 1(HSP90AB1)
AFFX-HSAC07/X00351_5_at	ACTB	Homo sapiens	actin beta(ACTB)
209344_at	TPM4	Homo sapiens	tropomyosin 4(TPM4)
200036_s_at	RPL10A	Homo sapiens	ribosomal protein L10a(RPL10A)
214687_x_at	ALDOA	Homo sapiens	aldolase, fructose-bisphosphate A(ALDOA)
212537_x_at	SNORD58C	Homo sapiens	small nucleolar RNA, C/D box 58C(SNORD58C)
210561_s_at	WSB1	Homo sapiens	WD repeat and SOCS box containing 1(WSB1)
204595_s_at	STC1	Homo sapiens	stanniocalcin 1(STC1)
208151_x_at	DDX17	Homo sapiens	DEAD-box helicase 17(DDX17)
204050_s_at	CLTA	Homo sapiens	clathrin light chain A(CLTA)
208905_at	CYCS	Homo sapiens	cytochrome c, somatic(CYCS)
209189_at	FOS	Homo sapiens	Fos proto-oncogene, AP-1 transcription factor subunit(FOS)
201506_at	TGFBI	Homo sapiens	transforming growth factor beta induced(TGFBI)
212472_at	MICAL2	Homo sapiens	microtubule associated monooxygenase, calponin and LIM domain containing 2(MICAL2)
210519_s_at	NQO1	Homo sapiens	NAD(P)H quinone dehydrogenase 1(NQO1)
208661_s_at	TTC3P1	Homo sapiens	tetratricopeptide repeat domain 3 pseudogene 1(TTC3P1)
201021_s_at	DSTN	Homo sapiens	destrin, actin depolymerizing factor(DSTN)
217835_x_at	TGIF2-C20orf24	Homo sapiens	TGIF2-C20orf24 readthrough(TGIF2-C20orf24)
200776_s_at	BZW1	Homo sapiens	basic leucine zipper and W2 domains 1(BZW1)
208687_x_at	HSPA8	Homo sapiens	heat shock protein family A (Hsp70) member 8(HSPA8)
200737_at	PGK1	Homo sapiens	phosphoglycerate kinase 1(PGK1)
200807_s_at	HSPD1	Homo sapiens	heat shock protein family D (Hsp60) member 1(HSPD1)
213867_x_at	ACTB	Homo sapiens	actin beta(ACTB)
202628_s_at	SERPINE1	Homo sapiens	serpin family E member 1(SERPINE1)
212826_s_at	SLC25A6	Homo sapiens	solute carrier family 25 member 6(SLC25A6)
202975_s_at	RHOBTB3	Homo sapiens	Rho related BTB domain containing 3(RHOBTB3)
212433_x_at	Snora64	Homo sapiens	small nucleolar RNA, H/ACA box 64(SNORA64)
212104_s_at	RBFOX2	Homo sapiens	RNA binding protein, fox-1 homolog 2(RBFOX2)
200806_s_at	HSPD1	Homo sapiens	heat shock protein family D (Hsp60) member 1(HSPD1)
218213_s_at	TMEM258	Homo sapiens	transmembrane protein 258(TMEM258)
200799_at	HSPA1A	Homo sapiens	heat shock protein family A (Hsp70) member 1A(HSPA1A)
217967_s_at	FAM129A	Homo sapiens	family with sequence similarity 129 member A(FAM129A)
213828_x_at	H3F3A	Homo sapiens	H3 histone family member 3A(H3F3A)
208904_s_at	RPS28	Homo sapiens	ribosomal protein S28(RPS28)
201009_s_at	TXNIP	Homo sapiens	thioredoxin interacting protein(TXNIP)
204489_s_at	CD44	Homo sapiens	CD44 molecule (Indian blood group)(CD44)
200845_s_at	PRDX6	Homo sapiens	peroxiredoxin 6(PRDX6)
207243_s_at	CALM1	Homo sapiens	calmodulin 1(CALM1)
208662_s_at	TTC3P1	Homo sapiens	tetratricopeptide repeat domain 3 pseudogene 1(TTC3P1)
207543_s_at	P4HA1	Homo sapiens	prolyl 4-hydroxylase subunit alpha 1(P4HA1)
202859_x_at	CXCL8	Homo sapiens	C-X-C motif chemokine ligand 8(CXCL8)
215836_s_at	PCDHGA12	Homo sapiens	protocadherin gamma subfamily A, 12(PCDHGA12)
203725_at	GADD45A	Homo sapiens	growth arrest and DNA damage inducible alpha(GADD45A)
201307_at	SEPT11	Homo sapiens	septin 11(SEPT11)
200027_at	NARS	Homo sapiens	asparaginyl-tRNA synthetase(NARS)
201860_s_at	PLAT	Homo sapiens	plasminogen activator, tissue type(PLAT)
203131_at	PDGFRA	Homo sapiens	platelet derived growth factor receptor alpha(PDGFRA)
201666_at	TIMP1	Homo sapiens	TIMP metallopeptidase inhibitor 1(TIMP1)
218194_at	REXO2	Homo sapiens	RNA exonuclease 2(REXO2)
221923_s_at	NPM1	Homo sapiens	nucleophosmin(NPM1)
201296_s_at	WSB1	Homo sapiens	WD repeat and SOCS box containing 1(WSB1)
214629_x_at	RTN4	Homo sapiens	reticulon 4(RTN4)

## Sheet: GO Biological Process 2021
Term	Overlap	P-value	Adjusted P-value	Old P-value	Old Adjusted P-value	Odds Ratio	Combined Score	Genes
regulation of apoptotic process (GO:0042981)	41/742	1.18066e-16	2.51835e-13	0	0	5.71771	209.699	ARF4;MAGED1;FHL2;HMGB1;NDRG1;THBS1;EGFR;RTN4;HSPD1;LGALS1;FAM162A;ARHGDIA;UBC;RPS3;FLNA;PMAIP1;SOX4;HSPA9;BNIP3L;NPM1;HSP90AA1;ANXA1;HSPA5;GADD45A;PLK2;IGFBP3;BNIP3;ANXA5;ASNS;MIF;YWHAZ;RHOB;NFKBIA;TMBIM6;SGK1;SQSTM1;PPIA;CD44;TPT1;ATF4;HSPA1A
SRP-dependent cotranslational protein targeting to membrane (GO:0006614)	17/90	4.06343e-16	4.33365e-13	0	0	20.9387	742.054	RPS9;RPL3;RPL32;RPL31;RPL12;RPL10A;RPS28;RPS16;RPS19;RPL37A;RPL36;RPL14;RPS3;RPLP2;RPS11;RPL29;RPS21
cotranslational protein targeting to membrane (GO:0006613)	17/94	8.78322e-16	6.24487e-13	0	0	19.8469	688.064	RPS9;RPL3;RPL32;RPL31;RPL12;RPL10A;RPS28;RPS16;RPS19;RPL37A;RPL36;RPL14;RPS3;RPLP2;RPS11;RPL29;RPS21
protein targeting to ER (GO:0045047)	17/103	4.36481e-15	2.32754e-12	0	0	17.7618	587.298	RPS9;RPL3;RPL32;RPL31;RPL12;RPL10A;RPS28;RPS16;RPS19;RPL37A;RPL36;RPL14;RPS3;RPLP2;RPS11;RPL29;RPS21
cytoplasmic translation (GO:0002181)	16/93	1.442e-14	6.15159e-12	0	0	18.5946	592.612	RPS9;RPL3;RPL32;RPL31;RPL12;RPL10A;RPS28;RPS16;RPS19;RPL37A;RPL36;RPL14;RPS3;RPS11;RPL29;RPS21
nuclear-transcribed mRNA catabolic process, nonsense-mediated decay (GO:0000184)	17/113	2.16497e-14	7.69646e-12	0	0	15.9035	500.386	RPS9;RPL3;RPL32;RPL31;RPL12;RPL10A;RPS28;RPS16;RPS19;RPL37A;RPL36;RPL14;RPS3;RPLP2;RPS11;RPL29;RPS21
cellular protein metabolic process (GO:0044267)	27/417	7.59697e-13	2.10263e-10	0	0	6.41759	179.088	RPL3;RPL32;RPL31;RPL12;PLAT;RPL10A;LTBP1;RPS16;LGALS1;RPS19;RPL36;RPL14;RPS3;RPLP2;QSOX1;TIMP1;RPS11;RPS9;IGFBP3;FN1;CKAP4;EEF1A1;RPS28;VCAN;RPL37A;RPL29;RPS21
peptide biosynthetic process (GO:0043043)	18/162	7.88608e-13	2.10263e-10	0	0	11.25	313.521	RPS9;RPL3;RPL32;RPL31;RPL12;RPL10A;EEF1A1;RPS28;RPS16;RPS19;RPL37A;RPL36;RPL14;RPS3;RPLP2;RPS11;RPL29;RPS21
negative regulation of programmed cell death (GO:0043069)	25/381	4.23502e-12	1.0037e-09	0	0	6.45934	169.155	ARF4;FHL2;THBS1;EGFR;HSPD1;ARHGDIA;UBC;FLNA;HSPA9;BNIP3L;NPM1;ANXA1;HSPA5;PLK2;BNIP3;ANXA5;ASNS;MIF;YWHAZ;NFKBIA;TMBIM6;SQSTM1;CD44;TPT1;HSPA1A
nuclear-transcribed mRNA catabolic process (GO:0000956)	17/171	2.11216e-11	4.50524e-09	0	0	9.88466	242.972	RPS9;RPL3;RPL32;RPL31;RPL12;RPL10A;RPS28;RPS16;RPS19;RPL37A;RPL36;RPL14;RPS3;RPLP2;RPS11;RPL29;RPS21
translation (GO:0006412)	18/214	8.79625e-11	1.70567e-08	0	0	8.2434	190.869	RPS9;RPL3;RPL32;RPL31;RPL12;RPL10A;EEF1A1;RPS28;RPS16;RPS19;RPL37A;RPL36;RPL14;RPS3;RPLP2;RPS11;RPL29;RPS21
negative regulation of apoptotic process (GO:0043066)	26/485	1.3764e-10	2.44655e-08	0	0	5.20728	118.239	YWHAE;ARF4;FHL2;THBS1;EGFR;HSPD1;ARHGDIA;UBC;FLNA;HSPA9;BNIP3L;NPM1;ANXA1;HSPA5;PLK2;BNIP3;ANXA5;ASNS;MIF;YWHAZ;NFKBIA;TMBIM6;SQSTM1;CD44;TPT1;HSPA1A
gene expression (GO:0010467)	22/356	2.75869e-10	4.52637e-08	0	0	5.98047	131.637	DDX17;RPS9;RPL3;RPL32;RPL31;RPL12;RPL10A;HSPD1;EEF1A1;RPS28;RPS16;RPS19;TPR;RPL37A;RPL36;RPL14;RPS3;RPLP2;RBMS1;RPS11;RPL29;RPS21
glycolytic process (GO:0006096)	8/29	1.15697e-09	1.76272e-07	0	0	32.9875	678.798	GPI;LDHA;TPI1;PKM;PGK1;ENO1;ALDOA;GAPDH
extracellular matrix organization (GO:0030198)	19/300	3.19582e-09	4.54445e-07	0	0	6.07076	118.753	POSTN;COL15A1;SERPINE1;FN1;THBS1;COL1A1;COL3A1;VCAN;COL1A2;P4HA1;COL6A2;COL5A2;COL6A1;SERPINH1;CAPN2;QSOX1;TIMP1;TGFBI;CD44
response to unfolded protein (GO:0006986)	9/49	5.18859e-09	6.91704e-07	0	0	19.5502	372.956	HSPA9;HSPA8;HSP90AA1;HSP90AB1;HSPA5;SERPINH1;TMBIM6;HSPD1;HSPA1A
cellular macromolecule biosynthetic process (GO:0034645)	19/314	6.74654e-09	8.46492e-07	0	0	5.77851	108.718	RPS9;RPL3;RPL32;RPL31;RPL12;RPL10A;EEF1A1;RPS28;RPS16;RPS19;RPL37A;RPL36;RPL14;RPS3;RPLP2;RBMS1;RPS11;RPL29;RPS21
rRNA metabolic process (GO:0016072)	14/162	8.12058e-09	9.06616e-07	0	0	8.35841	155.708	RPS9;RPL3;RPL32;RPL31;RPL12;RPL10A;RPS28;RPS16;RPS19;RPL37A;RPL36;RPL14;RPLP2;RPL29
canonical glycolysis (GO:0061621)	7/24	8.50085e-09	9.06616e-07	0	0	35.5071	659.831	GPI;TPI1;PKM;PGK1;ENO1;ALDOA;GAPDH
glucose catabolic process to pyruvate (GO:0061718)	7/24	8.50085e-09	9.06616e-07	0	0	35.5071	659.831	GPI;TPI1;PKM;PGK1;ENO1;ALDOA;GAPDH
ribosome biogenesis (GO:0042254)	15/192	9.35726e-09	9.5043e-07	0	0	7.51093	138.855	RPS9;NPM1;RPL3;RPL32;RPL31;RPL12;RPL10A;RPS28;RPS16;RPS19;RPL37A;RPL36;RPL14;RPLP2;RPL29
glycolytic process through glucose-6-phosphate (GO:0061620)	7/25	1.16887e-08	1.13327e-06	0	0	33.5328	612.464	GPI;TPI1;PKM;PGK1;ENO1;ALDOA;GAPDH
neutrophil degranulation (GO:0043312)	23/481	1.46743e-08	1.36088e-06	0	0	4.55171	82.1001	CAP1;GPI;CD63;HSPA8;HSP90AA1;HSP90AB1;TNFAIP6;CXCL1;MIF;HMGB1;PRDX6;CKAP4;EEF1A1;LGALS3;PKM;PLAU;QSOX1;ALDOA;ATP6V0C;PPIA;S100A11;CD44;HSPA1A
regulation of cellular response to stress (GO:0080135)	12/118	1.5606e-08	1.38698e-06	0	0	9.93497	178.587	YWHAE;HSPA8;HSP90AA1;CEBPB;NPM1;HSP90AB1;TPR;SLC38A2;ATF3;IER3;ATF4;HSPA1A
neutrophil activation involved in immune response (GO:0002283)	23/485	1.71069e-08	1.45956e-06	0	0	4.51137	80.6804	CAP1;GPI;CD63;HSPA8;HSP90AA1;HSP90AB1;TNFAIP6;CXCL1;MIF;HMGB1;PRDX6;CKAP4;EEF1A1;LGALS3;PKM;PLAU;QSOX1;ALDOA;ATP6V0C;PPIA;S100A11;CD44;HSPA1A
rRNA processing (GO:0006364)	14/173	1.88661e-08	1.51457e-06	0	0	7.77579	138.3	RPS9;RPL3;RPL32;RPL31;RPL12;RPL10A;RPS28;RPS16;RPS19;RPL37A;RPL36;RPL14;RPLP2;RPL29
neutrophil mediated immunity (GO:0002446)	23/488	1.91717e-08	1.51457e-06	0	0	4.48157	79.6367	CAP1;GPI;CD63;HSPA8;HSP90AA1;HSP90AB1;TNFAIP6;CXCL1;MIF;HMGB1;PRDX6;CKAP4;EEF1A1;LGALS3;PKM;PLAU;QSOX1;ALDOA;ATP6V0C;PPIA;S100A11;CD44;HSPA1A
carbohydrate catabolic process (GO:0016052)	8/41	2.27989e-08	1.73679e-06	0	0	20.9793	369.163	GPI;LDHA;TPI1;PKM;PGK1;ENO1;ALDOA;GAPDH
supramolecular fiber organization (GO:0097435)	19/351	4.04244e-08	2.97328e-06	0	0	5.12476	87.243	COL15A1;HSP90AB1;TPM4;TPM1;RHOBTB3;RND3;RHOB;CORO1C;COL1A1;COL3A1;COL1A2;P4HA1;COL6A2;UBC;COL5A2;COL6A1;SERPINH1;TGFBI;ALDOA
cellular response to decreased oxygen levels (GO:0036294)	9/69	1.16628e-07	8.29225e-06	0	0	13.0203	207.859	BNIP3L;FAM162A;EPAS1;BNIP3;PGK1;PMAIP1;HYOU1;PTGS2;NDRG1
ncRNA processing (GO:0034470)	14/201	1.2435e-07	8.55609e-06	0	0	6.60206	104.974	RPS9;RPL3;RPL32;RPL31;RPL12;RPL10A;RPS28;RPS16;RPS19;RPL37A;RPL36;RPL14;RPLP2;RPL29
pyruvate metabolic process (GO:0006090)	8/55	2.52037e-07	1.67998e-05	0	0	14.7197	223.646	GPI;LDHA;TPI1;PKM;PGK1;ENO1;ALDOA;GAPDH
negative regulation of cellular process (GO:0048523)	23/566	2.77563e-07	1.69671e-05	0	0	3.8223	57.7061	KLF10;BNIP3L;NPM1;BTG1;CXCL8;DUSP1;IGFBP3;BNIP3;HMGA1;CXCL1;ENO1;MIF;RTN4;RHOB;GJA1;DDAH1;ARHGDIA;TXNIP;TMBIM6;TGFBI;SOX4;S100A11;HSPA1A
negative regulation of cellular response to hypoxia (GO:1900038)	4/6	2.78296e-07	1.69671e-05	0	0	170.362	2571.54	DDAH1;HYOU1;TMBIM6;ENO1
platelet degranulation (GO:0002576)	11/125	2.78411e-07	1.69671e-05	0	0	8.4269	127.197	CD63;WDR1;SERPINE1;ANXA5;FN1;FLNA;QSOX1;TIMP1;CALM1;ALDOA;THBS1
extracellular structure organization (GO:0043062)	14/216	3.01115e-07	1.78411e-05	0	0	6.10713	91.7032	POSTN;COL15A1;SERPINE1;FN1;THBS1;COL1A1;COL3A1;VCAN;COL1A2;COL6A2;COL5A2;COL6A1;TGFBI;CD44
external encapsulating structure organization (GO:0045229)	14/217	3.18549e-07	1.83639e-05	0	0	6.07673	90.9048	POSTN;COL15A1;SERPINE1;FN1;THBS1;COL1A1;COL3A1;VCAN;COL1A2;COL6A2;COL5A2;COL6A1;TGFBI;CD44
gluconeogenesis (GO:0006094)	7/41	4.65558e-07	2.61325e-05	0	0	17.7382	258.624	GPI;TPI1;PGK1;ENO1;ALDOA;GAPDH;ATF4
cellular response to unfolded protein (GO:0034620)	6/27	6.09311e-07	3.33246e-05	0	0	24.5255	350.982	HSPA9;HSPA8;HSPA5;TMBIM6;HSPD1;HSPA1A
response to endoplasmic reticulum stress (GO:0034976)	10/110	7.2328e-07	3.85689e-05	0	0	8.70088	123.026	PPP1R15A;CEBPB;CXCL8;HSPA5;ATP2A2;TRIB3;HYOU1;THBS1;ATF3;ATF4
hexose biosynthetic process (GO:0019319)	7/44	7.7003e-07	4.00603e-05	0	0	16.2975	229.418	GPI;TPI1;PGK1;ENO1;ALDOA;GAPDH;ATF4
collagen fibril organization (GO:0030199)	9/89	1.06619e-06	5.41472e-05	0	0	9.75529	134.149	COL1A1;COL15A1;COL3A1;COL1A2;P4HA1;COL6A2;COL6A1;COL5A2;SERPINH1
protein stabilization (GO:0050821)	12/179	1.5062e-06	7.47147e-05	0	0	6.28646	84.2758	HSP90AA1;HSP90AB1;FLNA;ATP1B3;PFN1;PLPP3;GAPDH;SOX4;RTN4;CCT5;HSPD1;HSPA1A
positive regulation of intracellular signal transduction (GO:1902533)	21/546	2.24615e-06	0.000108887	0	0	3.57935	46.5541	PDGFRA;HSP90AA1;HSP90AB1;SLC20A1;GDF15;PLK2;FN1;MIF;HMGB1;THBS1;EGFR;RTN4;GJA1;LGALS1;RHEB;RPS3;UBE2N;FLNA;PMAIP1;TRIB3;GAPDH
cellular response to oxidative stress (GO:0034599)	10/125	2.3447e-06	0.000111139	0	0	7.56022	98.0057	PDGFRA;TPM1;RPS3;CYCS;FOS;PPIA;PRDX6;EGFR;ATF4;HSPA1A
regulation of programmed cell death (GO:0043067)	12/194	3.48931e-06	0.000161798	0	0	5.76393	72.4285	BNIP3L;HSP90AA1;LGALS1;MAGED1;IGFBP3;BNIP3;RPS3;PMAIP1;SGK1;NDRG1;RTN4;TPT1
cellular response to hypoxia (GO:0071456)	10/131	3.5849e-06	0.000162693	0	0	7.18313	90.0677	BNIP3L;FAM162A;EPAS1;BNIP3;UBC;PGK1;PMAIP1;HYOU1;PTGS2;NDRG1
cellular response to heat (GO:0034605)	6/36	3.66876e-06	0.00016303	0	0	17.16	214.769	YWHAE;HSP90AA1;HSP90AB1;TPR;THBS1;HSPA1A
apoptotic process (GO:0006915)	13/231	3.87881e-06	0.000168847	0	0	5.22685	65.1264	PPP1R15A;GADD45A;BNIP3;RTN4;RHOB;HSPD1;FXR1;NFKBIA;FAM162A;PMAIP1;PPIA;GAPDH;IER3
positive regulation of apoptotic process (GO:0043065)	15/310	4.49211e-06	0.000191633	0	0	4.47941	55.1558	BNIP3L;BTG1;GADD45A;IGFBP3;BNIP3;HMGB1;RHOB;HSPD1;FAM162A;UBC;RPS3;PMAIP1;SQSTM1;SOX4;ATF4
cytokine-mediated signaling pathway (GO:0019221)	22/621	4.81871e-06	0.000200669	0	0	3.2892	40.2697	HSPA9;EIF5A;HSPA8;HSP90AA1;ANXA1;CXCL8;CEBPD;FN1;CXCL1;MIF;FOS;PTGS2;YWHAZ;NFKBIA;MT2A;COL1A2;UBC;UBE2N;TIMP1;SQSTM1;PPIA;CD44
cellular response to cytokine stimulus (GO:0071345)	19/482	4.89208e-06	0.000200669	0	0	3.65	44.6318	HSPA8;HSP90AA1;ANXA1;CXCL8;CEBPD;DUSP1;FN1;MT1X;CXCL1;FOS;PTGS2;YWHAZ;MT2A;COL1A2;UBC;TPR;RPS3;TIMP1;GAPDH
positive regulation of transcription from RNA polymerase II promoter in response to endoplasmic reticulum stress (GO:1990440)	4/11	5.84421e-06	0.000235202	0	0	48.6626	586.387	CEBPB;HSPA5;ATF3;ATF4
glucose metabolic process (GO:0006006)	7/62	8.25231e-06	0.000323738	0	0	10.9538	128.214	GPI;TPI1;PGK1;ENO1;ALDOA;GAPDH;ATF4
negative regulation of cell migration (GO:0030336)	10/144	8.34767e-06	0.000323738	0	0	6.48197	75.7971	GJA1;COL3A1;IGFBP3;SERPINE1;TPM1;STC1;MIF;TIMP1;CORO1C;RHOB
cellular response to reactive oxygen species (GO:0034614)	7/63	9.19146e-06	0.000350096	0	0	10.7576	124.759	PDGFRA;ANXA1;TPM1;RPS3;FOS;EGFR;RHOB
regulated exocytosis (GO:0045055)	11/180	1.0035e-05	0.00037552	0	0	5.66851	65.2413	CD63;WDR1;SERPINE1;ANXA5;FN1;FLNA;QSOX1;TIMP1;CALM1;ALDOA;THBS1
homotypic cell-cell adhesion (GO:0034109)	6/44	1.22885e-05	0.00045192	0	0	13.5419	153.116	PDGFRA;FN1;FLNA;PLPP3;PPIA;ACTB
regulation of translational initiation (GO:0006446)	7/68	1.532e-05	0.000553857	0	0	9.87336	109.46	CEBPB;NPM1;EIF5;TPR;ATF3;ATF4;EIF1
positive regulation of dendritic cell differentiation (GO:2001200)	3/5	1.59413e-05	0.000566713	0	0	127.223	1405.38	LGALS3;LGALS1;HMGB1
cellular response to starvation (GO:0009267)	10/158	1.88241e-05	0.000658228	0	0	5.86463	63.8093	KLF10;HSPA8;MAP1LC3B;CEBPB;HSPA5;RHEB;PMAIP1;ASNS;ATP6V0C;ATF4
regulation of cell migration (GO:0030334)	16/408	2.97038e-05	0.00102191	0	0	3.59406	37.4654	PDGFRA;ANXA1;HSPA5;SERPINE1;TPM1;STC1;MIF;THBS1;EGFR;RHOB;CORO1C;COL1A1;PLAU;FLNA;SGK1;TMSB10
positive regulation of extrinsic apoptotic signaling pathway via death domain receptors (GO:1902043)	3/6	3.16045e-05	0.00107004	0	0	84.8112	878.831	PMAIP1;THBS1;ATF3
cellular response to topologically incorrect protein (GO:0035967)	5/32	3.40416e-05	0.00113454	0	0	15.8225	162.781	HSPA9;HSPA8;HSPA5;TMBIM6;HSPA1A
ribonucleoprotein complex assembly (GO:0022618)	9/136	3.47638e-05	0.00114079	0	0	6.13039	62.9403	RPS28;HSP90AA1;RPL3;EIF5;HSP90AB1;RPS19;SNRPD2;SF3B1;SNRPB
positive regulation of programmed cell death (GO:0043068)	13/286	3.76697e-05	0.00121741	0	0	4.16208	42.3976	BNIP3L;GADD45A;IGFBP3;BNIP3;HMGB1;RHOB;HSPD1;FAM162A;UBC;PMAIP1;SQSTM1;SOX4;ATF4
positive regulation of cellular biosynthetic process (GO:0031328)	10/180	5.73739e-05	0.00182655	0	0	5.09995	49.8057	FXR1;HSP90AA1;NPM1;CXCL8;HSP90AB1;DDAH1;PTGS2;THBS1;SOX4;EGFR
platelet aggregation (GO:0070527)	5/36	6.13265e-05	0.00192367	0	0	13.7781	133.638	PDGFRA;FN1;FLNA;PPIA;ACTB
positive regulation of gene expression (GO:0010628)	17/482	6.3131e-05	0.00195157	0	0	3.22171	31.1549	NPM1;CXCL8;FN1;MIF;THBS1;ACTB;EGFR;FXR1;ACTA2;GJA1;RPS3;SF3B1;SLC38A2;GAPDH;SOX4;ATF4;HSPA1A
regulation of protein modification by small protein conjugation or removal (GO:1903320)	4/20	7.89243e-05	0.00237106	0	0	21.2802	201.034	HSP90AA1;HSP90AB1;EPAS1;HSPA1A
regulation of smooth muscle cell migration (GO:0014910)	4/20	7.89243e-05	0.00237106	0	0	21.2802	201.034	PLAU;IGFBP3;SERPINE1;S100A11
regulation of protein phosphorylation (GO:0001932)	12/266	8.05217e-05	0.00238546	0	0	4.11488	38.7909	FXR1;NPM1;HSP90AA1;CEBPB;IGFBP3;FN1;PLPP3;PPIA;ATF3;EGFR;ATF4;CORO1C
actin filament organization (GO:0007015)	9/152	8.27544e-05	0.00241801	0	0	5.44004	51.1343	TPM4;TPM1;RHOBTB3;DSTN;FLNA;ALDOA;RND3;CORO1C;RHOB
regulation of endodeoxyribonuclease activity (GO:0032071)	3/8	8.69565e-05	0.00247304	0	0	50.8815	475.748	NPM1;RPS3;HMGB1
positive regulation of leukocyte differentiation (GO:1902107)	3/8	8.69565e-05	0.00247304	0	0	50.8815	475.748	LGALS3;LGALS1;HMGB1
negative regulation of intrinsic apoptotic signaling pathway (GO:2001243)	6/64	0.000107231	0.00300953	0	0	8.86327	81.0149	TMBIM6;HYOU1;ENO1;PPIA;TPT1;HSPA1A
chaperone-mediated protein complex assembly (GO:0051131)	4/22	0.000116972	0.00324027	0	0	18.9138	171.238	HSP90AA1;HSP90AB1;HSPD1;HSPA1A
plasminogen activation (GO:0031639)	3/9	0.000129298	0.0035273	0	0	42.3991	379.616	PLAU;PGK1;PLAT
regulation of extrinsic apoptotic signaling pathway via death domain receptors (GO:1902041)	5/42	0.000130641	0.0035273	0	0	11.5403	103.206	LGALS3;SERPINE1;PEA15;PMAIP1;THBS1
regulation of monooxygenase activity (GO:0032768)	4/24	0.000166798	0.00439235	0	0	17.0207	148.058	HSP90AA1;DDAH1;CALM1;EGFR
positive regulation of transcription from RNA polymerase II promoter in response to stress (GO:0036003)	4/24	0.000166798	0.00439235	0	0	17.0207	148.058	CEBPB;HSPA5;ATF3;ATF4
modulation by symbiont of host process (GO:0044003)	3/10	0.000183104	0.00472483	0	0	36.3403	312.725	UBC;PGK1;ENO1
positive regulation of translation (GO:0045727)	7/100	0.000183854	0.00472483	0	0	6.46556	55.6127	FXR1;EIF5A;RPS9;NPM1;PKM;THBS1;SOX4
positive regulation of protein localization to membrane (GO:1905477)	7/101	0.00019559	0.00496219	0	0	6.39645	54.6224	YWHAE;LGALS3;YWHAB;PMAIP1;SQSTM1;YWHAZ;EGFR
positive regulation of transcription by RNA polymerase II (GO:0045944)	24/908	0.000197743	0.00496219	0	0	2.41783	20.6205	DDX17;KLF10;EIF5A;ACTR3;ARF4;NPM1;CEBPB;JUND;EPAS1;FOXF1;SERPINE1;HMGA1;MICAL2;FOS;HMGB1;EGFR;NFKBIA;UBC;TCEA1;SQSTM1;IER2;SOX4;ATF3;ATF4
chaperone cofactor-dependent protein refolding (GO:0051085)	4/26	0.000230369	0.00558382	0	0	15.4718	129.589	HSPA9;HSPA8;HSPA5;HSPA1A
regulation of protein insertion into mitochondrial membrane involved in apoptotic signaling pathway (GO:1900739)	4/26	0.000230369	0.00558382	0	0	15.4718	129.589	YWHAE;YWHAB;PMAIP1;YWHAZ
positive regulation of protein insertion into mitochondrial membrane involved in apoptotic signaling pathway (GO:1900740)	4/26	0.000230369	0.00558382	0	0	15.4718	129.589	YWHAE;YWHAB;PMAIP1;YWHAZ
negative regulation of multicellular organismal process (GO:0051241)	10/214	0.000238236	0.00570963	0	0	4.24258	35.3927	GJA1;RPS19;GDF15;RHEB;PTPRO;STC1;TIMP1;EGFR;ATF4;CORO1C
actin filament depolymerization (GO:0030042)	3/11	0.000249577	0.00584997	0	0	31.7961	263.773	WDR1;DSTN;MICAL2
PERK-mediated unfolded protein response (GO:0036499)	3/11	0.000249577	0.00584997	0	0	31.7961	263.773	CXCL8;HSPA5;ATF4
cellular response to cadmium ion (GO:0071276)	4/27	0.000267943	0.0061454	0	0	14.7984	121.713	MT2A;MT1X;FOS;EGFR
positive regulation of nitric oxide biosynthetic process (GO:0045429)	4/27	0.000267943	0.0061454	0	0	14.7984	121.713	HSP90AA1;HSP90AB1;DDAH1;PTGS2
positive regulation of fibroblast proliferation (GO:0048146)	4/28	0.000309723	0.00695305	0	0	14.181	114.58	PDGFRA;FN1;S100A6;MIF
positive regulation of nitric oxide metabolic process (GO:1904407)	4/28	0.000309723	0.00695305	0	0	14.181	114.58	HSP90AA1;HSP90AB1;DDAH1;PTGS2
regulation of protein ubiquitination (GO:0031396)	7/109	0.000312936	0.00695305	0	0	5.89237	47.5486	HSP90AA1;HSP90AB1;UBE2N;RPS3;SQSTM1;SOX4;HSPA1A
regulation of dendritic cell differentiation (GO:2001198)	3/12	0.000329874	0.00717982	0	0	28.2618	226.569	LGALS3;LGALS1;HMGB1
regulation of plasminogen activation (GO:0010755)	3/12	0.000329874	0.00717982	0	0	28.2618	226.569	SERPINE1;ENO1;THBS1
regulation of cellular response to heat (GO:1900034)	6/79	0.00034324	0.00739527	0	0	7.03669	56.1322	YWHAE;HSPA8;HSP90AA1;HSP90AB1;TPR;HSPA1A
aggrephagy (GO:0035973)	4/29	0.000355973	0.00744402	0	0	13.6131	108.097	DYNC1LI2;UBC;UBE2N;SQSTM1
response to cadmium ion (GO:0046686)	4/29	0.000355973	0.00744402	0	0	13.6131	108.097	MT2A;MT1X;FOS;EGFR
intrinsic apoptotic signaling pathway in response to endoplasmic reticulum stress (GO:0070059)	4/29	0.000355973	0.00744402	0	0	13.6131	108.097	PPP1R15A;CEBPB;TRIB3;ATF4
skin development (GO:0043588)	6/80	0.00036746	0.00757435	0	0	6.94125	54.8976	COL1A1;COL3A1;ANXA1;COL1A2;COL5A2;TXNIP
regulation of macroautophagy (GO:0016241)	7/112	0.000369307	0.00757435	0	0	5.72314	45.2351	BNIP3L;UCHL1;RHEB;BNIP3;QSOX1;ATP6V0C;GAPDH
negative regulation of protein modification process (GO:0031400)	6/81	0.000392996	0.00798344	0	0	6.84835	53.7028	PPP1R15A;YWHAB;IGFBP3;PLPP3;PPIA;CORO1C
RNA-dependent DNA biosynthetic process (GO:0006278)	4/30	0.00040696	0.00818911	0	0	13.0889	102.182	HSP90AA1;HSP90AB1;PPIA;NOP10
inflammatory response (GO:0006954)	10/230	0.000422461	0.00831887	0	0	3.93081	30.5401	CEBPB;ANXA1;CXCL8;TNFAIP6;BDKRB2;CXCL1;FOS;HMGB1;THBS1;CD44
cytoplasmic sequestering of protein (GO:0051220)	3/13	0.000425109	0.00831887	0	0	25.4343	197.451	NFKBIA;YWHAB;FLNA
mitochondrial outer membrane permeabilization (GO:0097345)	3/13	0.000425109	0.00831887	0	0	25.4343	197.451	BNIP3L;BNIP3;PMAIP1
'de novo' posttranslational protein folding (GO:0051084)	4/31	0.000462954	0.0088168	0	0	12.6034	96.7678	HSPA9;HSPA8;HSPA5;HSPA1A
negative regulation of response to DNA damage stimulus (GO:2001021)	4/31	0.000462954	0.0088168	0	0	12.6034	96.7678	RPS3;MIF;CD44;TPT1
peptide cross-linking (GO:0018149)	4/31	0.000462954	0.0088168	0	0	12.6034	96.7678	COL3A1;ANXA1;FN1;THBS1
positive regulation of response to DNA damage stimulus (GO:2001022)	5/55	0.000471753	0.00890485	0	0	8.5342	65.3639	FXR1;RPS3;UBE2N;PMAIP1;EGFR
mitochondrial membrane organization (GO:0007006)	4/32	0.000524228	0.00980858	0	0	12.1527	91.7965	HSPA9;BNIP3;PMAIP1;GHITM
regulation of integrin-mediated signaling pathway (GO:2001044)	3/14	0.000536346	0.0098623	0	0	23.121	174.118	CD63;FLNA;TIMP1
negative regulation of smooth muscle cell migration (GO:0014912)	3/14	0.000536346	0.0098623	0	0	23.121	174.118	IGFBP3;SERPINE1;TPM1
regulation of cysteine-type endopeptidase activity involved in apoptotic process (GO:0043281)	6/89	0.000650792	0.0112841	0	0	6.18575	45.3868	YWHAE;PMAIP1;CYCS;HMGB1;THBS1;CD44
transforming growth factor beta receptor signaling pathway (GO:0007179)	6/89	0.000650792	0.0112841	0	0	6.18575	45.3868	COL3A1;COL1A2;GDF15;UBC;ZYX;FOS
response to reactive oxygen species (GO:0000302)	5/59	0.000653472	0.0112841	0	0	7.90043	57.9355	PDGFRA;TPM1;RPS3;FOS;EGFR
selective autophagy (GO:0061912)	5/59	0.000653472	0.0112841	0	0	7.90043	57.9355	MAP1LC3B;DYNC1LI2;UBC;UBE2N;SQSTM1
positive regulation of cytokine production (GO:0001819)	12/335	0.000663615	0.0112841	0	0	3.2244	23.5956	SLC7A5;CEBPB;ANXA1;SERPINE1;RPS3;MIF;HMGB1;PTGS2;GAPDH;ATF4;HSPA1A;HSPD1
positive regulation of mitochondrial outer membrane permeabilization involved in apoptotic signaling pathway (GO:1901030)	4/34	0.00066371	0.0112841	0	0	11.3414	82.9924	YWHAE;YWHAB;PMAIP1;YWHAZ
positive regulation of protein dephosphorylation (GO:0035307)	4/34	0.00066371	0.0112841	0	0	11.3414	82.9924	PPP1R15A;HSP90AB1;CALM1;PPIA
fibrinolysis (GO:0042730)	3/15	0.000664611	0.0112841	0	0	21.1931	155.056	PLAU;SERPINE1;PLAT
integrated stress response signaling (GO:0140467)	3/15	0.000664611	0.0112841	0	0	21.1931	155.056	CXCL8;HSPA5;ATF4
positive regulation of protein kinase B signaling (GO:0051897)	8/161	0.000666572	0.0112841	0	0	4.49742	32.8913	PDGFRA;HSP90AA1;HSP90AB1;GDF15;TRIB3;THBS1;RTN4;EGFR
negative regulation of protein kinase activity (GO:0006469)	6/90	0.000690506	0.0115972	0	0	6.1118	44.4822	NPM1;GADD45A;PTPRO;TRIB3;PPIA;CORO1C
cellular protein catabolic process (GO:0044257)	5/60	0.000706109	0.0116754	0	0	7.7564	56.2784	BNIP3L;BNIP3;CLTC;CAPN2;CLTA
ribonucleoprotein complex biogenesis (GO:0022613)	5/60	0.000706109	0.0116754	0	0	7.7564	56.2784	NPM1;RPS28;RPS16;RPS19;RPL14
negative regulation of growth (GO:0045926)	7/126	0.000749087	0.0122908	0	0	5.04624	36.316	GJA1;MT2A;BTG1;MT1X;ENO1;RTN4;HSPA1A
regulation of cell population proliferation (GO:0042127)	20/764	0.000766017	0.0124726	0	0	2.36708	16.9822	KLF10;PDGFRA;NPM1;RPS9;RBFOX2;JUND;BTG1;CXCL8;IGFBP3;FN1;HMGA1;CXCL1;THBS1;EGFR;DDAH1;TIMP1;SGK1;SOX4;S100A11;HSPA1A
endoderm formation (GO:0001706)	4/36	0.000827614	0.0133735	0	0	10.6315	75.4511	DUSP5;DUSP1;COL6A1;FN1
muscle contraction (GO:0006936)	7/129	0.0008608	0.0138052	0	0	4.9214	34.7335	ACTA2;MYL6;TPM4;TPM1;BDKRB2;CALM1;ALDOA
cellular protein-containing complex assembly (GO:0034622)	8/168	0.00088001	0.0140079	0	0	4.29912	30.2468	HSP90AA1;HSP90AB1;TPR;CLTC;CLTA;RTN4;HSPD1;HSPA1A
negative regulation of endothelial cell migration (GO:0010596)	4/38	0.00101816	0.016087	0	0	10.0051	68.9325	GADD45A;STC1;HMGB1;THBS1
regulation of nitric-oxide synthase activity (GO:0050999)	4/39	0.00112412	0.0176306	0	0	9.71872	65.9974	HSP90AA1;DDAH1;CALM1;EGFR
regulation of transforming growth factor beta production (GO:0071634)	3/18	0.00116117	0.0179476	0	0	16.9519	114.567	FN1;PTGS2;LTBP1
positive regulation of phosphoprotein phosphatase activity (GO:0032516)	3/18	0.00116117	0.0179476	0	0	16.9519	114.567	PPP1R15A;HSP90AB1;CALM1
regulation of nitric oxide biosynthetic process (GO:0045428)	4/40	0.00123758	0.0185899	0	0	9.44828	63.2524	HSP90AA1;HSP90AB1;DDAH1;PTGS2
ribosomal small subunit biogenesis (GO:0042274)	4/40	0.00123758	0.0185899	0	0	9.44828	63.2524	NPM1;RPS28;RPS16;RPS19
negative regulation of blood coagulation (GO:0030195)	4/40	0.00123758	0.0185899	0	0	9.44828	63.2524	PDGFRA;PLAU;SERPINE1;PLAT
positive regulation of wound healing (GO:0090303)	4/40	0.00123758	0.0185899	0	0	9.44828	63.2524	ANXA1;SERPINE1;PLPP3;THBS1
regulation of translation (GO:0006417)	8/178	0.00127667	0.018933	0	0	4.04417	26.9483	FXR1;NPM1;EIF5;RPS3;GAPDH;THBS1;SOX4;EIF1
intrinsic apoptotic signaling pathway (GO:0097193)	6/102	0.00132857	0.018933	0	0	5.34457	35.4005	PPP1R15A;CEBPB;BNIP3;PMAIP1;TRIB3;ATF4
positive regulation of cellular protein metabolic process (GO:0032270)	6/102	0.00132857	0.018933	0	0	5.34457	35.4005	FXR1;NFKBIA;HSP90AA1;NPM1;THBS1;SOX4
cellular response to erythropoietin (GO:0036018)	2/5	0.00135437	0.018933	0	0	56.2991	371.823	MT2A;MT1X
regulation of protein import (GO:1904589)	2/5	0.00135437	0.018933	0	0	56.2991	371.823	HSPA8;TPR
negative regulation of plasminogen activation (GO:0010757)	2/5	0.00135437	0.018933	0	0	56.2991	371.823	SERPINE1;THBS1
positive regulation of prostaglandin biosynthetic process (GO:0031394)	2/5	0.00135437	0.018933	0	0	56.2991	371.823	ANXA1;PTGS2
positive regulation of toll-like receptor 9 signaling pathway (GO:0034165)	2/5	0.00135437	0.018933	0	0	56.2991	371.823	HMGB1;RTN4
cortical cytoskeleton organization (GO:0030865)	4/41	0.00135881	0.018933	0	0	9.19245	60.6807	RAB13;RHOBTB3;RND3;RHOB
regulation of protein dephosphorylation (GO:0035304)	4/41	0.00135881	0.018933	0	0	9.19245	60.6807	PPP1R15A;YWHAB;CALM1;PPIA
regulation of release of cytochrome c from mitochondria (GO:0090199)	4/41	0.00135881	0.018933	0	0	9.19245	60.6807	FAM162A;BNIP3;PMAIP1;GHITM
diol metabolic process (GO:0034311)	3/19	0.00136694	0.018933	0	0	15.8916	104.808	HSP90AA1;CALM1;PLPP3
positive regulation of cell migration (GO:0030335)	10/269	0.00140038	0.019271	0	0	3.33225	21.8963	COL1A1;PDGFRA;HSPA5;PLAU;FN1;PFN1;THBS1;S100A11;EGFR;RTN4
monocyte chemotaxis (GO:0002548)	4/42	0.0014881	0.0203468	0	0	8.95009	58.2674	LGALS3;ANXA1;RPS19;PTPRO
response to metal ion (GO:0010038)	5/71	0.00151586	0.0205945	0	0	6.46006	41.9372	MT2A;MT1X;CALM1;NDRG1;THBS1
positive regulation of cellular metabolic process (GO:0031325)	6/105	0.00154218	0.0208194	0	0	5.18182	33.55	NFKBIA;CD63;CXCL8;GADD45A;GHITM;THBS1
embryonic digestive tract development (GO:0048566)	3/20	0.00159424	0.0213868	0	0	14.9561	96.3374	PDGFRA;CXCL8;FOXF1
cellular response to glucose starvation (GO:0042149)	4/43	0.0016257	0.021538	0	0	8.72016	55.9992	HSPA5;PMAIP1;ASNS;ATF4
substantia nigra development (GO:0021762)	4/43	0.0016257	0.021538	0	0	8.72016	55.9992	YWHAE;HSPA5;CALM1;ACTB
cellular response to oxygen-containing compound (GO:1901701)	11/323	0.00165176	0.0217481	0	0	3.04803	19.5255	PDGFRA;CXCL8;SERPINE1;TPM1;RPS3;CAPN2;CXCL1;FOS;HMGB1;ACTB;EGFR
granulocyte chemotaxis (GO:0071621)	5/73	0.00171582	0.0223161	0	0	6.26942	39.9228	LGALS3;CXCL8;ANXA1;CXCL1;PPIA
negative regulation of cell adhesion (GO:0007162)	5/73	0.00171582	0.0223161	0	0	6.26942	39.9228	DUSP1;ARHGDIA;PTPRO;SERPINE1;TGFBI
regulation of autophagy (GO:0010506)	9/231	0.00174826	0.0226002	0	0	3.49006	22.1589	EEF1A1;UCHL1;RHEB;PLK2;BNIP3;TRIB3;HMGB1;ATP6V0C;GAPDH
regulation of mRNA stability (GO:0043488)	7/146	0.00176492	0.0226782	0	0	4.31576	27.3604	FXR1;HSPA8;NPM1;YWHAB;UBC;YWHAZ;HSPA1A
negative regulation of reproductive process (GO:2000242)	3/21	0.00184384	0.0232717	0	0	14.1245	88.9262	GJA1;DUSP1;TIMP1
neuron apoptotic process (GO:0051402)	3/21	0.00184384	0.0232717	0	0	14.1245	88.9262	FAM162A;BNIP3;GAPDH
positive regulation of phosphatase activity (GO:0010922)	3/21	0.00184384	0.0232717	0	0	14.1245	88.9262	PPP1R15A;HSP90AB1;CALM1
negative regulation of cell population proliferation (GO:0008285)	12/379	0.00190081	0.0238496	0	0	2.8314	17.7401	KLF10;NPM1;BTG1;CXCL8;DDAH1;MAGED1;IGFBP3;HMGA1;CXCL1;SOX4;S100A11;HSPA1A
amino acid transmembrane transport (GO:0003333)	4/45	0.001927	0.0240367	0	0	8.29394	51.852	SLC7A5;SLC38A1;SLC7A1;SLC38A2
regulation of nitric oxide mediated signal transduction (GO:0010749)	2/6	0.00201576	0.0245693	0	0	42.2222	262.063	THBS1;EGFR
mitochondrial protein catabolic process (GO:0035694)	2/6	0.00201576	0.0245693	0	0	42.2222	262.063	BNIP3L;BNIP3
negative regulation of trophoblast cell migration (GO:1901164)	2/6	0.00201576	0.0245693	0	0	42.2222	262.063	GJA1;TIMP1
positive regulation of tau-protein kinase activity (GO:1902949)	2/6	0.00201576	0.0245693	0	0	42.2222	262.063	HSP90AA1;HSP90AB1
regulation of fibroblast proliferation (GO:0048145)	4/46	0.00209123	0.0253442	0	0	8.09606	49.9527	PDGFRA;FN1;S100A6;MIF
regulation of endoplasmic reticulum stress-induced intrinsic apoptotic signaling pathway (GO:1902235)	3/22	0.00211651	0.0253625	0	0	13.3804	82.3963	PMAIP1;TMBIM6;HSPA1A
negative regulation of protein dephosphorylation (GO:0035308)	3/22	0.00211651	0.0253625	0	0	13.3804	82.3963	PPP1R15A;YWHAE;YWHAB
negative regulation of apoptotic signaling pathway (GO:2001234)	5/78	0.00229972	0.027404	0	0	5.83852	35.4688	LGALS3;TMBIM6;GHITM;THBS1;HSPA1A
cellular response to transforming growth factor beta stimulus (GO:0071560)	6/114	0.00234162	0.0277482	0	0	4.74783	28.7572	COL3A1;COL1A2;GDF15;UBC;ZYX;FOS
positive regulation of blood vessel endothelial cell migration (GO:0043536)	4/48	0.0024482	0.0286923	0	0	7.72727	46.4595	ANXA1;HMGB1;PTGS2;THBS1
positive regulation of DNA repair (GO:0045739)	4/48	0.0024482	0.0286923	0	0	7.72727	46.4595	RPS3;UBE2N;HMGB1;EGFR
positive regulation of NF-kappaB transcription factor activity (GO:0051092)	7/155	0.00247593	0.0288588	0	0	4.05146	24.3134	NFKBIA;NPM1;UBC;UBE2N;RPS3;PPIA;HSPA1A
positive regulation of angiogenesis (GO:0045766)	6/116	0.00255519	0.029467	0	0	4.66103	27.8246	BTG1;CXCL8;PKM;SERPINE1;THBS1;RHOB
regulation of protein localization to plasma membrane (GO:1903076)	5/80	0.00256955	0.029467	0	0	5.68225	33.8891	LGALS3;CLTC;SQSTM1;ACTB;EGFR
negative regulation of extrinsic apoptotic signaling pathway (GO:2001237)	5/80	0.00256955	0.029467	0	0	5.68225	33.8891	LGALS3;SERPINE1;PEA15;THBS1;HSPA1A
positive regulation of DNA-binding transcription factor activity (GO:0051091)	9/246	0.00267364	0.0295678	0	0	3.26666	19.3527	NFKBIA;NPM1;UBC;RPS3;UBE2N;ARID5B;PLPP3;PPIA;HSPA1A
positive regulation of multicellular organismal process (GO:0051240)	11/345	0.00275444	0.0295678	0	0	2.84405	16.7643	COL1A1;GJA1;CEBPB;RPS19;EPAS1;FST;SERPINE1;ENO1;MIF;GAPDH;RTN4
post-translational protein modification (GO:0043687)	11/345	0.00275444	0.0295678	0	0	2.84405	16.7643	VCAN;LGALS1;WSB1;EPAS1;IGFBP3;RAB13;FN1;QSOX1;TIMP1;LTBP1;CKAP4
skeletal system development (GO:0001501)	7/158	0.00275626	0.0295678	0	0	3.97036	23.4008	COL1A1;GJA1;VCAN;COL1A2;STC1;SOX4;CD44
autophagosome membrane docking (GO:0016240)	2/7	0.00280014	0.0295678	0	0	33.7761	198.539	ATP2A2;CALM1
regulation of prostaglandin biosynthetic process (GO:0031392)	2/7	0.00280014	0.0295678	0	0	33.7761	198.539	ANXA1;PTGS2
endothelial cell morphogenesis (GO:0001886)	2/7	0.00280014	0.0295678	0	0	33.7761	198.539	COL15A1;STC1
regulation of T cell mediated immune response to tumor cell (GO:0002840)	2/7	0.00280014	0.0295678	0	0	33.7761	198.539	HMGB1;HSPD1
regulation of transforming growth factor beta activation (GO:1901388)	2/7	0.00280014	0.0295678	0	0	33.7761	198.539	HSP90AB1;LTBP1
glutamine transport (GO:0006868)	2/7	0.00280014	0.0295678	0	0	33.7761	198.539	SLC38A1;SLC38A2
skin morphogenesis (GO:0043589)	2/7	0.00280014	0.0295678	0	0	33.7761	198.539	COL1A1;COL1A2
mitochondrion-endoplasmic reticulum membrane tethering (GO:1990456)	2/7	0.00280014	0.0295678	0	0	33.7761	198.539	ATP2A2;CALM1
negative regulation of protein kinase activity by regulation of protein phosphorylation (GO:0044387)	2/7	0.00280014	0.0295678	0	0	33.7761	198.539	NPM1;CORO1C
pexophagy (GO:0000425)	2/7	0.00280014	0.0295678	0	0	33.7761	198.539	MAP1LC3B;SQSTM1
positive regulation of integrin-mediated signaling pathway (GO:2001046)	2/7	0.00280014	0.0295678	0	0	33.7761	198.539	CD63;FLNA
positive regulation of unsaturated fatty acid biosynthetic process (GO:2001280)	2/7	0.00280014	0.0295678	0	0	33.7761	198.539	ANXA1;PTGS2
amino acid transport (GO:0006865)	4/50	0.00284496	0.0297465	0	0	7.39055	43.325	SLC7A5;SLC38A1;SLC7A1;SLC38A2
ribosome assembly (GO:0042255)	4/50	0.00284496	0.0297465	0	0	7.39055	43.325	NPM1;RPS28;RPL3;RPS19
positive regulation of cysteine-type endopeptidase activity involved in apoptotic process (GO:0043280)	6/119	0.00290256	0.0302008	0	0	4.53659	26.5035	FAM162A;RPS3;PMAIP1;CYCS;HMGB1;HSPD1
negative regulation of protein ubiquitination (GO:0031397)	4/51	0.00305892	0.0316731	0	0	7.23294	41.8765	RPS3;SQSTM1;SOX4;HSPA1A
positive regulation of release of cytochrome c from mitochondria (GO:0090200)	3/25	0.00307979	0.0317352	0	0	11.554	66.8158	FAM162A;BNIP3;PMAIP1
regulation of protein kinase B signaling (GO:0051896)	8/207	0.00326991	0.0333571	0	0	3.4497	19.7426	PDGFRA;HSP90AA1;HSP90AB1;GDF15;TRIB3;THBS1;EGFR;RTN4
negative regulation of protein metabolic process (GO:0051248)	4/52	0.0032836	0.0333571	0	0	7.0819	40.5001	HSP90AB1;FLNA;PFDN5;EGFR
regulation of mRNA catabolic process (GO:0061013)	6/122	0.00328411	0.0333571	0	0	4.41859	25.2684	FXR1;HSPA8;YWHAB;UBC;YWHAZ;HSPA1A
regulation of monocyte chemotaxis (GO:0090025)	3/26	0.00345146	0.0347262	0	0	11.0511	62.6484	DUSP1;SERPINE1;HMGB1
negative regulation of intrinsic apoptotic signaling pathway in response to DNA damage (GO:1902230)	3/26	0.00345146	0.0347262	0	0	11.0511	62.6484	MIF;CD44;TPT1
positive regulation of transcription, DNA-templated (GO:0045893)	25/1183	0.00348161	0.0348651	0	0	1.90372	10.7755	ARF4;CEBPB;EPAS1;SERPINE1;HMGB1;EGFR;UBC;IER2;SOX4;DDX17;KLF10;EIF5A;ACTR3;NPM1;JUND;FOXF1;HMGA1;FOS;COL1A1;NFKBIA;ACTA2;TCEA1;SQSTM1;ATF3;ATF4
positive regulation of endothelial cell migration (GO:0010595)	5/86	0.00351666	0.0350516	0	0	5.25974	29.7188	GPI;HMGB1;PLPP3;THBS1;RHOB
regulation of transcription from RNA polymerase II promoter in response to stress (GO:0043618)	5/87	0.00369593	0.0362467	0	0	5.19533	29.0966	EPAS1;UBC;ATF3;ATF4;HSPA1A
regulation of phosphorylation (GO:0042325)	6/125	0.00370185	0.0362467	0	0	4.30654	24.112	TPR;FN1;MIF;THBS1;EGFR;CORO1C
mitophagy (GO:0000423)	2/8	0.00370454	0.0362467	0	0	28.1453	157.563	MAP1LC3B;SQSTM1
negative regulation of nitrogen compound metabolic process (GO:0051172)	2/8	0.00370454	0.0362467	0	0	28.1453	157.563	HSP90AB1;CLTC
L-alpha-amino acid transmembrane transport (GO:1902475)	3/27	0.0038494	0.0374921	0	0	10.5901	58.8794	SLC7A5;SLC38A1;SLC7A1
negative regulation of protein modification by small protein conjugation or removal (GO:1903321)	4/55	0.00402456	0.0390199	0	0	6.6643	36.7559	RPS3;SQSTM1;SOX4;HSPA1A
positive regulation of I-kappaB kinase/NF-kappaB signaling (GO:0043123)	7/171	0.00426207	0.0403548	0	0	3.65321	19.9392	GJA1;LGALS1;SLC20A1;PLK2;UBE2N;FLNA;GAPDH
regulation of DNA damage response, signal transduction by p53 class mediator (GO:0043516)	3/28	0.00427416	0.0403548	0	0	10.166	55.4573	PMAIP1;MIF;CD44
L-amino acid transport (GO:0015807)	3/28	0.00427416	0.0403548	0	0	10.166	55.4573	SLC7A5;SLC7A1;SLC38A2
neutral amino acid transport (GO:0015804)	3/28	0.00427416	0.0403548	0	0	10.166	55.4573	SLC7A5;SLC38A1;SLC38A2
protein depolymerization (GO:0051261)	3/28	0.00427416	0.0403548	0	0	10.166	55.4573	WDR1;DSTN;MICAL2
mitochondrial transport (GO:0006839)	4/56	0.00429468	0.0403548	0	0	6.53581	35.6226	HSP90AA1;BNIP3;PMAIP1;SLC25A6
positive regulation of establishment of protein localization to mitochondrion (GO:1903749)	4/56	0.00429468	0.0403548	0	0	6.53581	35.6226	YWHAE;YWHAB;PMAIP1;YWHAZ
regulation of actin cytoskeleton organization (GO:0032956)	5/91	0.00447887	0.041901	0	0	4.95268	26.786	PDGFRA;ARHGDIA;RHOBTB3;RND3;RHOB
carboxylic acid transport (GO:0046942)	4/57	0.00457676	0.0424445	0	0	6.41217	34.5408	SLC7A5;SLC38A1;SLC7A1;SLC38A2
ribosomal large subunit biogenesis (GO:0042273)	4/57	0.00457676	0.0424445	0	0	6.41217	34.5408	NPM1;RPL3;RPL14;RPL10A
regulation of PERK-mediated unfolded protein response (GO:1903897)	2/9	0.00472605	0.0427166	0	0	24.1233	129.172	PPP1R15A;HSPA5
embryonic digestive tract morphogenesis (GO:0048557)	2/9	0.00472605	0.0427166	0	0	24.1233	129.172	PDGFRA;FOXF1
negative regulation of fibrinolysis (GO:0051918)	2/9	0.00472605	0.0427166	0	0	24.1233	129.172	SERPINE1;THBS1
negative regulation of membrane potential (GO:0045837)	2/9	0.00472605	0.0427166	0	0	24.1233	129.172	BNIP3;PMAIP1
positive regulation of mitochondrial membrane permeability involved in apoptotic process (GO:1902110)	2/9	0.00472605	0.0427166	0	0	24.1233	129.172	BNIP3L;BNIP3
telomere maintenance via telomerase (GO:0007004)	3/29	0.00472626	0.0427166	0	0	9.77451	52.3388	HSP90AA1;HSP90AB1;NOP10
positive regulation of peptidyl-serine phosphorylation (GO:0033138)	5/93	0.00491163	0.0442047	0	0	4.83963	25.7282	HSP90AA1;HSP90AB1;MIF;CD44;EGFR
regulation of cell adhesion (GO:0030155)	6/133	0.00500819	0.0446966	0	0	4.03362	21.3648	CXCL8;PLAU;DUSP1;ARHGDIA;TPM1;TGFBI
transmembrane receptor protein serine/threonine kinase signaling pathway (GO:0007178)	6/133	0.00500819	0.0446966	0	0	4.03362	21.3648	COL3A1;COL1A2;GDF15;UBC;ZYX;FOS
cellular protein modification process (GO:0006464)	22/1025	0.00505143	0.0448946	0	0	1.92293	10.1686	ARF4;DUSP5;WSB1;ANXA1;EPAS1;DUSP1;PLK2;IGFBP3;PTPRO;FN1;PLAT;LTBP1;YWHAZ;THBS1;CKAP4;COL3A1;VCAN;LGALS1;RAB13;QSOX1;TIMP1;SGK1
positive regulation of developmental process (GO:0051094)	7/177	0.00513695	0.0452934	0	0	3.5232	18.5718	GJA1;CEBPB;HSP90AB1;FST;BNIP3;RTN4;CORO1C
positive regulation of epithelial cell migration (GO:0010634)	5/94	0.00513877	0.0452934	0	0	4.78501	25.2215	GPI;PFN1;THBS1;RTN4;RHOB
regulation of macrophage activation (GO:0043030)	3/30	0.00520618	0.0453257	0	0	9.41202	49.4875	MIF;THBS1;HSPD1
maturation of SSU-rRNA from tricistronic rRNA transcript (SSU-rRNA, 5.8S rRNA, LSU-rRNA) (GO:0000462)	3/30	0.00520618	0.0453257	0	0	9.41202	49.4875	RPS16;RPS19;RPS21
positive regulation of phosphate metabolic process (GO:0045937)	3/30	0.00520618	0.0453257	0	0	9.41202	49.4875	MIF;THBS1;EGFR
regulation of I-kappaB kinase/NF-kappaB signaling (GO:0043122)	8/224	0.00524607	0.0454873	0	0	3.17544	16.6719	GJA1;LGALS1;SLC20A1;PLK2;UBE2N;FLNA;SQSTM1;GAPDH
positive regulation of mononuclear cell migration (GO:0071677)	3/31	0.00571439	0.0486505	0	0	9.07541	46.8724	LGALS3;SERPINE1;HMGB1
positive regulation of RNA splicing (GO:0033120)	3/31	0.00571439	0.0486505	0	0	9.07541	46.8724	SLC38A2;PRDX6;HSPA1A
arachidonate transport (GO:1903963)	2/10	0.00586179	0.0486505	0	0	21.1068	108.474	ANXA1;BDKRB2
arachidonic acid secretion (GO:0050482)	2/10	0.00586179	0.0486505	0	0	21.1068	108.474	ANXA1;BDKRB2
regulation of tau-protein kinase activity (GO:1902947)	2/10	0.00586179	0.0486505	0	0	21.1068	108.474	HSP90AA1;HSP90AB1
low-density lipoprotein particle receptor catabolic process (GO:0032802)	2/10	0.00586179	0.0486505	0	0	21.1068	108.474	CLTC;CLTA
low-density lipoprotein receptor particle metabolic process (GO:0032799)	2/10	0.00586179	0.0486505	0	0	21.1068	108.474	CLTC;CLTA
negative regulation of transforming growth factor beta production (GO:0071635)	2/10	0.00586179	0.0486505	0	0	21.1068	108.474	HSP90AB1;FN1
nuclear pore complex assembly (GO:0051292)	2/10	0.00586179	0.0486505	0	0	21.1068	108.474	TPR;RTN4
positive regulation of coagulation (GO:0050820)	2/10	0.00586179	0.0486505	0	0	21.1068	108.474	SERPINE1;THBS1
positive regulation of hemostasis (GO:1900048)	2/10	0.00586179	0.0486505	0	0	21.1068	108.474	SERPINE1;THBS1
regulation of peptidyl-serine phosphorylation (GO:0033135)	5/98	0.00612202	0.0506134	0	0	4.57827	23.3302	HSP90AA1;HSP90AB1;MIF;CD44;EGFR
regulation of cell migration involved in sprouting angiogenesis (GO:0090049)	3/32	0.0062513	0.0510882	0	0	8.76202	44.467	ANXA1;PTGS2;THBS1
liver development (GO:0001889)	3/32	0.0062513	0.0510882	0	0	8.76202	44.467	CEBPB;ANXA1;ARID5B
negative regulation of cell-matrix adhesion (GO:0001953)	3/32	0.0062513	0.0510882	0	0	8.76202	44.467	SERPINE1;THBS1;CORO1C
negative regulation of endopeptidase activity (GO:0010951)	4/63	0.00653369	0.0527893	0	0	5.75833	28.9689	SERPINE1;SERPINH1;TIMP1;GAPDH
negative regulation of peptidase activity (GO:0010466)	4/63	0.00653369	0.0527893	0	0	5.75833	28.9689	SERPINE1;SERPINH1;TIMP1;GAPDH
positive regulation of DNA metabolic process (GO:0051054)	4/63	0.00653369	0.0527893	0	0	5.75833	28.9689	RPS3;UBE2N;HMGB1;EGFR
cell-matrix adhesion (GO:0007160)	5/100	0.00666015	0.0536079	0	0	4.48143	22.4592	CD63;COL3A1;FN1;ZYX;CD44
apoptotic cell clearance (GO:0043277)	3/33	0.00681733	0.0546668	0	0	8.46953	42.2484	ANXA1;HMGB1;THBS1
antimicrobial humoral immune response mediated by antimicrobial peptide (GO:0061844)	4/64	0.00690602	0.0551705	0	0	5.66207	28.1708	CXCL8;RPS19;CXCL1;GAPDH
cellular response to chemical stress (GO:0062197)	5/101	0.00694127	0.0552453	0	0	4.43452	22.0408	CYCS;PPIA;PRDX6;ATF4;HSPA1A
regulation of lamellipodium morphogenesis (GO:2000392)	2/11	0.00710895	0.0557478	0	0	18.7607	92.7979	CD44;CORO1C
regulation of toll-like receptor 9 signaling pathway (GO:0034163)	2/11	0.00710895	0.0557478	0	0	18.7607	92.7979	HMGB1;RTN4
tetrahydrobiopterin metabolic process (GO:0046146)	2/11	0.00710895	0.0557478	0	0	18.7607	92.7979	HSP90AA1;CALM1
positive regulation of transforming growth factor beta production (GO:0071636)	2/11	0.00710895	0.0557478	0	0	18.7607	92.7979	PTGS2;THBS1
regulation of protein catabolic process (GO:0042176)	5/102	0.00723059	0.0562877	0	0	4.38858	21.6332	EEF1A1;PLK2;ODC1;FLNA;EGFR
positive regulation of vasculature development (GO:1904018)	5/102	0.00723059	0.0562877	0	0	4.38858	21.6332	BTG1;CXCL8;SERPINE1;THBS1;RHOB
autophagosome maturation (GO:0097352)	3/34	0.00741284	0.057001	0	0	8.1959	40.1971	MAP1LC3B;ATP2A2;CALM1
negative regulation of blood vessel endothelial cell migration (GO:0043537)	3/34	0.00741284	0.057001	0	0	8.1959	40.1971	GADD45A;HMGB1;THBS1
negative regulation of mitochondrion organization (GO:0010823)	3/34	0.00741284	0.057001	0	0	8.1959	40.1971	BNIP3;GHITM;HSPA1A
negative regulation of transcription by RNA polymerase II (GO:0000122)	16/684	0.0074291	0.057001	0	0	2.07904	10.1922	KLF10;CEBPB;GADD45A;FST;FHL2;ARID5B;ENO1;HMGB1;UBC;TPR;BHLHE40;FOSB;TRIB3;ATF3;ATF4;HSPA1A
positive regulation of T cell proliferation (GO:0042102)	4/66	0.00769216	0.0588078	0	0	5.47887	26.6687	ANXA1;RPS3;HMGB1;SLC7A1
cellular response to hydrogen peroxide (GO:0070301)	3/35	0.00803819	0.0603714	0	0	7.93938	38.296	ANXA1;RPS3;RHOB
regulation of mitotic spindle organization (GO:0060236)	3/35	0.00803819	0.0603714	0	0	7.93938	38.296	CLTC;TPR;HSPA1A
maturation of SSU-rRNA (GO:0030490)	3/35	0.00803819	0.0603714	0	0	7.93938	38.296	RPS28;RPS16;RPS19
negative regulation of epithelial cell migration (GO:0010633)	3/35	0.00803819	0.0603714	0	0	7.93938	38.296	STC1;THBS1;CORO1C
peptidyl-tyrosine dephosphorylation (GO:0035335)	3/35	0.00803819	0.0603714	0	0	7.93938	38.296	DUSP5;DUSP1;PTPRO
membrane organization (GO:0061024)	8/242	0.00822042	0.0615234	0	0	2.92848	14.06	ACTR3;HSPA8;CLTC;UBC;CLTA;ACTB;EGFR;CORO1C
positive regulation of intracellular protein transport (GO:0090316)	6/148	0.00832495	0.0618715	0	0	3.60478	17.2615	YWHAE;YWHAB;TPR;PMAIP1;FLNA;YWHAZ
positive regulation of transferase activity (GO:0051347)	6/148	0.00832495	0.0618715	0	0	3.60478	17.2615	PDGFRA;HSP90AA1;HSP90AB1;UBE2N;TRIB3;EGFR
autophagy of peroxisome (GO:0030242)	2/12	0.00846477	0.0624753	0	0	16.8838	80.5666	MAP1LC3B;SQSTM1
negative regulation of leukocyte chemotaxis (GO:0002689)	2/12	0.00846477	0.0624753	0	0	16.8838	80.5666	DUSP1;MIF
regulation of cardiac muscle contraction (GO:0055117)	3/36	0.0086937	0.0635057	0	0	7.6984	36.5301	ATP2A2;STC1;CALM1
telomere maintenance via telomere lengthening (GO:0010833)	3/36	0.0086937	0.0635057	0	0	7.6984	36.5301	HSP90AA1;HSP90AB1;NOP10
mitochondrion disassembly (GO:0061726)	3/36	0.0086937	0.0635057	0	0	7.6984	36.5301	MAP1LC3B;BNIP3;SQSTM1
regulation of cell cycle (GO:0051726)	9/296	0.00877684	0.0637593	0	0	2.69065	12.7419	PPP1R15A;JUND;CXCL8;HSP90AB1;GADD45A;DUSP1;MIF;THBS1;RHOB
transmembrane receptor protein tyrosine kinase signaling pathway (GO:0007169)	11/404	0.0087882	0.0637593	0	0	2.40974	11.4085	COL1A1;ACTR3;PDGFRA;HSP90AA1;RBFOX2;GDF15;BDKRB2;PLAT;ATP6V0C;ACTB;EGFR
negative regulation of transcription, DNA-templated (GO:0045892)	20/948	0.00884704	0.0639686	0	0	1.87939	8.88514	KLF10;HSPA8;CEBPB;RBFOX2;GADD45A;FST;HMGA1;FHL2;ARID5B;ENO1;HMGB1;UBC;TPR;BHLHE40;FLNA;FOSB;TRIB3;PFDN5;ATF3;ATF4
negative regulation of protein phosphorylation (GO:0001933)	6/152	0.00942619	0.0677682	0	0	3.5053	16.3496	IGFBP3;TRIB3;PLPP3;CALM1;PPIA;CORO1C
neutrophil chemotaxis (GO:0030593)	4/70	0.00943607	0.0677682	0	0	5.14577	23.9958	LGALS3;CXCL8;CXCL1;PPIA
regulation of endopeptidase activity (GO:0052548)	4/71	0.00990892	0.0689684	0	0	5.06871	23.3886	SERPINE1;SERPINH1;TIMP1;GAPDH
Fc-gamma receptor signaling pathway involved in phagocytosis (GO:0038096)	4/71	0.00990892	0.0689684	0	0	5.06871	23.3886	ACTR3;HSP90AA1;HSP90AB1;ACTB
pteridine-containing compound metabolic process (GO:0042558)	2/13	0.00992653	0.0689684	0	0	15.3481	70.7938	HSP90AA1;CALM1
regulation of fibrinolysis (GO:0051917)	2/13	0.00992653	0.0689684	0	0	15.3481	70.7938	SERPINE1;THBS1
central nervous system neuron axonogenesis (GO:0021955)	2/13	0.00992653	0.0689684	0	0	15.3481	70.7938	HSP90AA1;HSP90AB1
regulation of mitotic cell cycle spindle assembly checkpoint (GO:0090266)	2/13	0.00992653	0.0689684	0	0	15.3481	70.7938	DUSP1;TPR
icosanoid secretion (GO:0032309)	2/13	0.00992653	0.0689684	0	0	15.3481	70.7938	ANXA1;BDKRB2
negative regulation of endoplasmic reticulum unfolded protein response (GO:1900102)	2/13	0.00992653	0.0689684	0	0	15.3481	70.7938	PPP1R15A;HSPA5
negative regulation of intrinsic apoptotic signaling pathway in response to DNA damage by p53 class mediator (GO:1902166)	2/13	0.00992653	0.0689684	0	0	15.3481	70.7938	MIF;CD44
positive regulation of calcium ion import (GO:0090280)	2/13	0.00992653	0.0689684	0	0	15.3481	70.7938	LGALS3;STC1
actin-myosin filament sliding (GO:0033275)	3/38	0.0100964	0.0692462	0	0	7.25776	33.3536	MYL6;TPM4;TPM1
regulation of apoptotic signaling pathway (GO:2001233)	3/38	0.0100964	0.0692462	0	0	7.25776	33.3536	RPS3;TMBIM6;PPIA
regulation of phosphoprotein phosphatase activity (GO:0043666)	3/38	0.0100964	0.0692462	0	0	7.25776	33.3536	PPP1R15A;HSP90AB1;CALM1
muscle filament sliding (GO:0030049)	3/38	0.0100964	0.0692462	0	0	7.25776	33.3536	MYL6;TPM4;TPM1
cellular divalent inorganic cation homeostasis (GO:0072503)	5/111	0.0102224	0.0698857	0	0	4.01413	18.3975	MT2A;STC1;ATP2A2;MT1X;TPT1
Fc-gamma receptor signaling pathway (GO:0038094)	4/72	0.0103969	0.0708516	0	0	4.99391	22.8035	ACTR3;HSP90AA1;HSP90AB1;ACTB
regulation of cell differentiation (GO:0045595)	6/156	0.0106277	0.072194	0	0	3.41113	15.5012	DDX17;LGALS3;CEBPB;HSP90AB1;CEBPD;ATF4
negative regulation of cell motility (GO:2000146)	5/114	0.0113836	0.0755847	0	0	3.90305	17.4684	SERPINE1;TPM1;STC1;MIF;RHOB
cellular response to amino acid starvation (GO:0034198)	4/74	0.0114188	0.0755847	0	0	4.85074	21.6949	CEBPB;RHEB;ATP6V0C;ATF4
DNA damage response, signal transduction by p53 class mediator (GO:0030330)	4/74	0.0114188	0.0755847	0	0	4.85074	21.6949	GADD45A;PLK2;NDRG1;SOX4
Fc receptor mediated stimulatory signaling pathway (GO:0002431)	4/74	0.0114188	0.0755847	0	0	4.85074	21.6949	ACTR3;HSP90AA1;HSP90AB1;ACTB
regulation of intrinsic apoptotic signaling pathway in response to DNA damage by p53 class mediator (GO:1902165)	2/14	0.0114916	0.0755847	0	0	14.0684	62.8314	MIF;CD44
regulation of trophoblast cell migration (GO:1901163)	2/14	0.0114916	0.0755847	0	0	14.0684	62.8314	GJA1;TIMP1
response to UV-A (GO:0070141)	2/14	0.0114916	0.0755847	0	0	14.0684	62.8314	TIMP1;EGFR
smooth muscle contraction (GO:0006939)	2/14	0.0114916	0.0755847	0	0	14.0684	62.8314	ACTA2;BDKRB2
negative regulation of DNA damage response, signal transduction by p53 class mediator (GO:0043518)	2/14	0.0114916	0.0755847	0	0	14.0684	62.8314	MIF;CD44
nuclear pore organization (GO:0006999)	2/14	0.0114916	0.0755847	0	0	14.0684	62.8314	TPR;RTN4
autophagy of mitochondrion (GO:0000422)	3/40	0.011623	0.0755847	0	0	6.86475	30.5809	MAP1LC3B;BNIP3;SQSTM1
negative regulation of cell-substrate adhesion (GO:0010812)	3/40	0.011623	0.0755847	0	0	6.86475	30.5809	PTPRO;THBS1;CORO1C
nucleocytoplasmic transport (GO:0006913)	3/40	0.011623	0.0755847	0	0	6.86475	30.5809	NPM1;SNRPD2;SNRPB
positive regulation of intrinsic apoptotic signaling pathway (GO:2001244)	3/40	0.011623	0.0755847	0	0	6.86475	30.5809	EIF5A;RPS3;PMAIP1
response to amino acid starvation (GO:1990928)	4/75	0.0119532	0.077261	0	0	4.78218	21.1695	CEBPB;RHEB;ATP6V0C;ATF4
integrin-mediated signaling pathway (GO:0007229)	4/75	0.0119532	0.077261	0	0	4.78218	21.1695	COL3A1;FN1;ZYX;PLPP3
regulation of protein-containing complex assembly (GO:0043254)	5/116	0.0122058	0.0786554	0	0	3.83234	16.8847	LGALS3;HSPA8;HSP90AA1;HSPA5;RPS3
regulation of cell development (GO:0060284)	3/41	0.0124333	0.0791649	0	0	6.68376	29.3242	RPS19;RHEB;BHLHE40
carboxylic acid transmembrane transport (GO:1905039)	3/41	0.0124333	0.0791649	0	0	6.68376	29.3242	SLC7A5;SLC38A1;SLC38A2
regulation of response to DNA damage stimulus (GO:2001020)	3/41	0.0124333	0.0791649	0	0	6.68376	29.3242	FXR1;UBE2N;IER3
import into cell (GO:0098657)	3/41	0.0124333	0.0791649	0	0	6.68376	29.3242	SLC7A5;SLC38A1;SLC7A1
regulation of T cell proliferation (GO:0042129)	4/76	0.0125033	0.0793736	0	0	4.71552	20.6623	LGALS3;CEBPB;ANXA1;SLC7A1
neutrophil migration (GO:1990266)	4/77	0.0130693	0.0808773	0	0	4.65068	20.1723	LGALS3;CXCL8;CXCL1;PPIA
phosphate-containing compound metabolic process (GO:0006796)	7/212	0.0131564	0.0808773	0	0	2.91646	12.6307	GPI;DUSP5;SLC20A1;PGK1;PLPP3;CALM1;ALDOA
central nervous system neuron development (GO:0021954)	2/15	0.0131573	0.0808773	0	0	12.9855	56.2375	HSP90AA1;HSP90AB1
clathrin coat assembly (GO:0048268)	2/15	0.0131573	0.0808773	0	0	12.9855	56.2375	CLTC;CLTA
endoderm development (GO:0007492)	2/15	0.0131573	0.0808773	0	0	12.9855	56.2375	DUSP5;DUSP1
myoblast differentiation (GO:0045445)	2/15	0.0131573	0.0808773	0	0	12.9855	56.2375	DDX17;EPAS1
negative regulation of endoplasmic reticulum stress-induced intrinsic apoptotic signaling pathway (GO:1902236)	2/15	0.0131573	0.0808773	0	0	12.9855	56.2375	TMBIM6;HSPA1A
negative regulation of protein processing (GO:0010955)	2/15	0.0131573	0.0808773	0	0	12.9855	56.2375	SERPINE1;THBS1
positive regulation of protein export from nucleus (GO:0046827)	2/15	0.0131573	0.0808773	0	0	12.9855	56.2375	YWHAE;TPR
positive regulation of telomerase RNA localization to Cajal body (GO:1904874)	2/15	0.0131573	0.0808773	0	0	12.9855	56.2375	CCT5;NOP10
prostanoid biosynthetic process (GO:0046457)	2/15	0.0131573	0.0808773	0	0	12.9855	56.2375	MIF;PTGS2
negative regulation of protein catabolic process (GO:0042177)	3/42	0.0132752	0.0811349	0	0	6.51205	28.1441	FLNA;TIMP1;EGFR
positive regulation of ATPase activity (GO:0032781)	3/42	0.0132752	0.0811349	0	0	6.51205	28.1441	TPM1;ATP1B3;PFN1
negative regulation of cellular macromolecule biosynthetic process (GO:2000113)	13/547	0.0134144	0.0817511	0	0	2.09931	9.05102	KLF10;HSPA8;RBFOX2;HMGA1;ARID5B;ENO1;FXR1;BHLHE40;RPS3;TRIB3;GAPDH;PFDN5;S100A11
cytoskeleton organization (GO:0007010)	5/120	0.0139692	0.0848897	0	0	3.69829	15.795	TPM1;RHOBTB3;MICAL2;RND3;RHOB
regulation of MAPK cascade (GO:0043408)	6/166	0.0140999	0.0854408	0	0	3.1963	13.6213	DUSP1;GDF15;FN1;HMGB1;YWHAZ;EGFR
myofibril assembly (GO:0030239)	3/43	0.014149	0.085495	0	0	6.34893	27.0345	PDGFRA;WDR1;TPM1
regulation of cell growth (GO:0001558)	7/217	0.0147857	0.0871961	0	0	2.84629	11.9945	GJA1;BTG1;ENO1;SGK1;EGFR;RTN4;HSPA1A
negative regulation of cellular component organization (GO:0051129)	4/80	0.0148646	0.0871961	0	0	4.46642	18.7982	LGALS3;HSPA8;HSPA5;HSPA1A
regulation of interleukin-1 production (GO:0032652)	2/16	0.014921	0.0871961	0	0	12.0574	50.7011	ANXA1;HMGB1
regulation of intrinsic apoptotic signaling pathway in response to DNA damage (GO:1902229)	2/16	0.014921	0.0871961	0	0	12.0574	50.7011	RPS3;TPT1
digestive tract morphogenesis (GO:0048546)	2/16	0.014921	0.0871961	0	0	12.0574	50.7011	PDGFRA;FOXF1
epiboly involved in wound healing (GO:0090505)	2/16	0.014921	0.0871961	0	0	12.0574	50.7011	FLNA;CD44
negative regulation of cell-substrate junction organization (GO:0150118)	2/16	0.014921	0.0871961	0	0	12.0574	50.7011	THBS1;CORO1C
negative regulation of focal adhesion assembly (GO:0051895)	2/16	0.014921	0.0871961	0	0	12.0574	50.7011	THBS1;CORO1C
negative regulation of immune effector process (GO:0002698)	2/16	0.014921	0.0871961	0	0	12.0574	50.7011	LGALS3;RPS19
nuclear transport (GO:0051169)	2/16	0.014921	0.0871961	0	0	12.0574	50.7011	NPM1;HMGA1
platelet-derived growth factor receptor signaling pathway (GO:0048008)	2/16	0.014921	0.0871961	0	0	12.0574	50.7011	PDGFRA;PLAT
protein localization to endoplasmic reticulum (GO:0070972)	2/16	0.014921	0.0871961	0	0	12.0574	50.7011	PPP1R15A;HSPA5
cardiac ventricle morphogenesis (GO:0003208)	3/44	0.0150546	0.0877362	0	0	6.19376	25.9895	FOXF1;TPM1;SOX4
regulation of interleukin-8 production (GO:0032677)	4/81	0.0154959	0.0898172	0	0	4.4082	18.3697	ANXA1;SERPINE1;HMGB1;HSPA1A
positive regulation of cellular amide metabolic process (GO:0034250)	4/81	0.0154959	0.0898172	0	0	4.4082	18.3697	FXR1;NPM1;THBS1;SOX4
regulation of DNA repair (GO:0006282)	3/45	0.0159923	0.0919449	0	0	6.04598	25.0041	RPS3;UBE2N;EGFR
zymogen activation (GO:0031638)	3/45	0.0159923	0.0919449	0	0	6.04598	25.0041	PLAU;PGK1;PLAT
positive regulation of RNA metabolic process (GO:0051254)	3/45	0.0159923	0.0919449	0	0	6.04598	25.0041	SLC38A2;EGFR;HSPA1A
epithelial cell morphogenesis (GO:0003382)	2/17	0.0167804	0.0946892	0	0	11.253	45.9971	COL15A1;STC1
ribosomal small subunit assembly (GO:0000028)	2/17	0.0167804	0.0946892	0	0	11.253	45.9971	RPS28;RPS19
vasculature development (GO:0001944)	2/17	0.0167804	0.0946892	0	0	11.253	45.9971	PDGFRA;FOXF1
negative regulation of intrinsic apoptotic signaling pathway by p53 class mediator (GO:1902254)	2/17	0.0167804	0.0946892	0	0	11.253	45.9971	MIF;CD44
positive regulation of blood coagulation (GO:0030194)	2/17	0.0167804	0.0946892	0	0	11.253	45.9971	SERPINE1;THBS1
positive regulation of heart rate (GO:0010460)	2/17	0.0167804	0.0946892	0	0	11.253	45.9971	TPM1;ATP2A2
positive regulation of macrophage activation (GO:0043032)	2/17	0.0167804	0.0946892	0	0	11.253	45.9971	THBS1;HSPD1
circulatory system development (GO:0072359)	5/126	0.0169234	0.0947126	0	0	3.51383	14.3331	COL3A1;FOXF1;FN1;MICAL2;SOX4
negative regulation of cell growth (GO:0030308)	5/126	0.0169234	0.0947126	0	0	3.51383	14.3331	GJA1;BTG1;ENO1;RTN4;HSPA1A
interleukin-12-mediated signaling pathway (GO:0035722)	3/46	0.0169621	0.0947126	0	0	5.90508	24.0737	HSPA9;MIF;PPIA
positive regulation of nucleocytoplasmic transport (GO:0046824)	3/46	0.0169621	0.0947126	0	0	5.90508	24.0737	YWHAE;TPR;FLNA
vascular transport (GO:0010232)	4/84	0.0174901	0.0974055	0	0	4.24224	17.1646	SLC7A5;SLC38A1;SLC7A1;SLC38A2
regulation of wound healing (GO:0061041)	3/47	0.0179642	0.0997856	0	0	5.77058	23.1941	ANXA1;PLAU;SERPINE1
regulation of cell cycle G2/M phase transition (GO:1902749)	4/85	0.0181887	0.10077	0	0	4.18966	16.7878	YWHAE;HSP90AA1;NPM1;TUBA1A
positive regulation of macromolecule biosynthetic process (GO:0010557)	5/129	0.0185448	0.101414	0	0	3.42829	13.6705	FXR1;NPM1;THBS1;SOX4;EGFR
cellular response to zinc ion (GO:0071294)	2/18	0.0187328	0.101414	0	0	10.5491	41.959	MT2A;MT1X
regulation of telomerase RNA localization to Cajal body (GO:1904872)	2/18	0.0187328	0.101414	0	0	10.5491	41.959	CCT5;NOP10
regulation of transcription by RNA polymerase I (GO:0006356)	2/18	0.0187328	0.101414	0	0	10.5491	41.959	FLNA;ATF4
intracellular estrogen receptor signaling pathway (GO:0030520)	2/18	0.0187328	0.101414	0	0	10.5491	41.959	DDX17;RBFOX2
negative regulation of signal transduction by p53 class mediator (GO:1901797)	2/18	0.0187328	0.101414	0	0	10.5491	41.959	MIF;CD44
positive regulation of cell migration involved in sprouting angiogenesis (GO:0090050)	2/18	0.0187328	0.101414	0	0	10.5491	41.959	ANXA1;PTGS2
positive regulation of interleukin-4 production (GO:0032753)	2/18	0.0187328	0.101414	0	0	10.5491	41.959	SLC7A5;CEBPB
positive regulation of myoblast differentiation (GO:0045663)	2/18	0.0187328	0.101414	0	0	10.5491	41.959	BTG1;IGFBP3
transport across blood-brain barrier (GO:0150104)	4/86	0.0189044	0.101569	0	0	4.13835	16.4225	SLC7A5;SLC38A1;SLC7A1;SLC38A2
negative regulation of cellular amide metabolic process (GO:0034249)	4/86	0.0189044	0.101569	0	0	4.13835	16.4225	FXR1;RPS3;GAPDH;RTN4
negative regulation of phosphorylation (GO:0042326)	4/86	0.0189044	0.101569	0	0	4.13835	16.4225	IGFBP3;PLPP3;PPIA;CORO1C
cellular response to interleukin-12 (GO:0071349)	3/48	0.0189986	0.101819	0	0	5.64206	22.3617	HSPA9;MIF;PPIA
cellular response to metal ion (GO:0071248)	5/131	0.0196808	0.105211	0	0	3.37353	13.2516	MT2A;BNIP3;MT1X;FOS;EGFR
response to hydrogen peroxide (GO:0042542)	3/49	0.0200654	0.106999	0	0	5.51913	21.5729	ANXA1;RPS3;RHOB
regulation of centriole replication (GO:0046599)	2/19	0.0207758	0.108349	0	0	9.9281	38.4611	NPM1;PLK2
cellular response to copper ion (GO:0071280)	2/19	0.0207758	0.108349	0	0	9.9281	38.4611	MT2A;MT1X
regulation of mitochondrial membrane permeability (GO:0046902)	2/19	0.0207758	0.108349	0	0	9.9281	38.4611	BNIP3;PMAIP1
regulation of mitotic spindle assembly (GO:1901673)	2/19	0.0207758	0.108349	0	0	9.9281	38.4611	TPR;HSPA1A
negative regulation of calcium ion transport (GO:0051926)	2/19	0.0207758	0.108349	0	0	9.9281	38.4611	STC1;TMBIM6
pore complex assembly (GO:0046931)	2/19	0.0207758	0.108349	0	0	9.9281	38.4611	TPR;RTN4
positive regulation of leukocyte activation (GO:0002696)	2/19	0.0207758	0.108349	0	0	9.9281	38.4611	THBS1;HSPD1
positive regulation of monocyte chemotaxis (GO:0090026)	2/19	0.0207758	0.108349	0	0	9.9281	38.4611	SERPINE1;HMGB1
prostaglandin biosynthetic process (GO:0001516)	2/19	0.0207758	0.108349	0	0	9.9281	38.4611	MIF;PTGS2
regulation of cell motility (GO:2000145)	5/133	0.0208615	0.108531	0	0	3.32048	12.8498	FLNA;SGK1;TMSB10;EGFR;RHOB
regulation of endothelial cell migration (GO:0010594)	4/89	0.0211553	0.109573	0	0	3.99168	15.3914	GPI;STC1;THBS1;RHOB
actin polymerization or depolymerization (GO:0008154)	3/50	0.0211646	0.109573	0	0	5.40142	20.8248	WDR1;DSTN;MICAL2
regulation of mRNA splicing, via spliceosome (GO:0048024)	4/90	0.0219405	0.112769	0	0	3.94507	15.0679	DDX17;FXR1;RBFOX2;PRDX6
negative regulation of translation (GO:0017148)	4/90	0.0219405	0.112769	0	0	3.94507	15.0679	FXR1;TPR;RPS3;GAPDH
positive regulation of autophagy (GO:0010508)	4/90	0.0219405	0.112769	0	0	3.94507	15.0679	BNIP3L;BNIP3;PLK2;HMGB1
regulation of epithelial cell migration (GO:0010632)	3/51	0.0222962	0.113233	0	0	5.28863	20.1144	PFN1;RTN4;CORO1C
regulation of interleukin-12 production (GO:0032655)	3/51	0.0222962	0.113233	0	0	5.28863	20.1144	HMGB1;THBS1;HSPD1
DNA duplex unwinding (GO:0032508)	3/51	0.0222962	0.113233	0	0	5.28863	20.1144	ANXA1;UBC;HMGA1
regulation of substrate adhesion-dependent cell spreading (GO:1900024)	3/51	0.0222962	0.113233	0	0	5.28863	20.1144	FLNA;CORO1C;S100A10
positive regulation of actin filament bundle assembly (GO:0032233)	3/51	0.0222962	0.113233	0	0	5.28863	20.1144	TPM1;PFN1;S100A10
xenobiotic transport (GO:0042908)	2/20	0.0229071	0.115238	0	0	9.37607	35.4069	SLC7A5;GJA1
negative regulation of dephosphorylation (GO:0035305)	2/20	0.0229071	0.115238	0	0	9.37607	35.4069	PPP1R15A;YWHAB
positive regulation of activated T cell proliferation (GO:0042104)	2/20	0.0229071	0.115238	0	0	9.37607	35.4069	RPS3;HMGB1
positive regulation of cyclin-dependent protein kinase activity (GO:1904031)	2/20	0.0229071	0.115238	0	0	9.37607	35.4069	HSP90AB1;EGFR
regulation of ERK1 and ERK2 cascade (GO:0070372)	7/238	0.0232139	0.116506	0	0	2.58476	9.72645	PDGFRA;FN1;MIF;HMGB1;YWHAZ;CD44;EGFR
positive regulation of protein localization to cell periphery (GO:1904377)	3/52	0.0234602	0.117191	0	0	5.18043	19.4393	LGALS3;SQSTM1;EGFR
positive regulation of protein localization to plasma membrane (GO:1903078)	3/52	0.0234602	0.117191	0	0	5.18043	19.4393	LGALS3;SQSTM1;EGFR
positive regulation of cellular component biogenesis (GO:0044089)	4/92	0.0235639	0.117434	0	0	3.85502	14.4488	LGALS3;TPR;RPS3;PFN1
regulation of heart contraction (GO:0008016)	4/93	0.0244022	0.121328	0	0	3.81151	14.1524	TPM1;ATP2A2;ATP1B3;CALM1
negative regulation of cysteine-type endopeptidase activity (GO:2000117)	3/53	0.0246567	0.122309	0	0	5.07657	18.797	YWHAE;THBS1;CD44
purinergic nucleotide receptor signaling pathway (GO:0035590)	2/21	0.0251243	0.123286	0	0	8.88214	32.7211	HSP90AB1;TXNIP
autonomic nervous system development (GO:0048483)	2/21	0.0251243	0.123286	0	0	8.88214	32.7211	FN1;SOX4
regulation of cardiac muscle contraction by calcium ion signaling (GO:0010882)	2/21	0.0251243	0.123286	0	0	8.88214	32.7211	ATP2A2;CALM1
regulation of fibroblast migration (GO:0010762)	2/21	0.0251243	0.123286	0	0	8.88214	32.7211	THBS1;CORO1C
interleukin-1-mediated signaling pathway (GO:0070498)	4/94	0.0252583	0.123286	0	0	3.76897	13.8645	NFKBIA;UBC;UBE2N;SQSTM1
negative regulation of cell death (GO:0060548)	4/94	0.0252583	0.123286	0	0	3.76897	13.8645	BNIP3L;BNIP3;SOX4;HSPA1A
negative regulation of cellular protein metabolic process (GO:0032269)	4/94	0.0252583	0.123286	0	0	3.76897	13.8645	FXR1;RPS3;PLAT;GAPDH
positive regulation of cell population proliferation (GO:0008284)	11/474	0.0256349	0.124636	0	0	2.03802	7.46691	PDGFRA;GJA1;NPM1;RPS9;FN1;S100A6;MIF;TIMP1;THBS1;SOX4;EGFR
regulation of alternative mRNA splicing, via spliceosome (GO:0000381)	3/54	0.0258855	0.124636	0	0	4.97677	18.1855	DDX17;FXR1;RBFOX2
regulation of cyclin-dependent protein kinase activity (GO:1904029)	3/54	0.0258855	0.124636	0	0	4.97677	18.1855	HSP90AB1;GADD45A;ACTB
regulation of focal adhesion assembly (GO:0051893)	3/54	0.0258855	0.124636	0	0	4.97677	18.1855	THBS1;CORO1C;S100A10
regulation of potassium ion transmembrane transport (GO:1901379)	3/54	0.0258855	0.124636	0	0	4.97677	18.1855	YWHAE;CD63;FLNA
positive regulation of leukocyte chemotaxis (GO:0002690)	3/54	0.0258855	0.124636	0	0	4.97677	18.1855	SERPINE1;HMGB1;THBS1
protein targeting to mitochondrion (GO:0006626)	3/55	0.0271467	0.129566	0	0	4.88082	17.6027	HSP90AA1;SLC25A6;HSPD1
regulation of blood vessel endothelial cell migration (GO:0043535)	3/55	0.0271467	0.129566	0	0	4.88082	17.6027	GADD45A;HMGB1;THBS1
negative regulation of cysteine-type endopeptidase activity involved in apoptotic process (GO:0043154)	3/55	0.0271467	0.129566	0	0	4.88082	17.6027	YWHAE;THBS1;CD44
amino acid import (GO:0043090)	2/22	0.0274251	0.129566	0	0	8.43761	30.3441	SLC7A5;SLC7A1
regulation of macrophage chemotaxis (GO:0010758)	2/22	0.0274251	0.129566	0	0	8.43761	30.3441	MIF;THBS1
peptidyl-threonine dephosphorylation (GO:0035970)	2/22	0.0274251	0.129566	0	0	8.43761	30.3441	DUSP5;DUSP1
positive regulation of signal transduction by p53 class mediator (GO:1901798)	2/22	0.0274251	0.129566	0	0	8.43761	30.3441	EIF5A;PMAIP1
receptor-mediated endocytosis (GO:0006898)	5/143	0.0274561	0.129566	0	0	3.0783	11.067	HSP90AA1;CXCL8;CLTC;CLTA;HYOU1
nitrogen compound transport (GO:0071705)	5/143	0.0274561	0.129566	0	0	3.0783	11.067	SLC7A5;SLC38A1;TXNIP;SLC38A2;SLC7A1
MAPK cascade (GO:0000165)	8/303	0.0278557	0.131162	0	0	2.31567	8.29176	YWHAE;DUSP5;PDGFRA;YWHAB;PEA15;UBC;CALM1;EGFR
regulation of MAP kinase activity (GO:0043405)	4/97	0.0279345	0.131243	0	0	3.64683	13.048	UCHL1;DUSP1;TRIB3;EGFR
DNA damage response, signal transduction by p53 class mediator resulting in cell cycle arrest (GO:0006977)	3/56	0.0284403	0.133033	0	0	4.78848	17.0468	GADD45A;PLK2;SOX4
Rho protein signal transduction (GO:0007266)	3/56	0.0284403	0.133033	0	0	4.78848	17.0468	COL1A2;ARHGDIA;RHOB
regulation of reactive oxygen species metabolic process (GO:2000377)	3/57	0.029766	0.137023	0	0	4.69957	16.5161	ARF4;GADD45A;THBS1
positive regulation of gene expression, epigenetic (GO:0045815)	3/57	0.029766	0.137023	0	0	4.69957	16.5161	HMGA1;SF3B1;ACTB
regulation of interleukin-4 production (GO:0032673)	2/23	0.0298072	0.137023	0	0	8.03541	28.2284	SLC7A5;CEBPB
regulation of mononuclear cell migration (GO:0071675)	2/23	0.0298072	0.137023	0	0	8.03541	28.2284	LGALS3;THBS1
regulation of protein export from nucleus (GO:0046825)	2/23	0.0298072	0.137023	0	0	8.03541	28.2284	YWHAE;TPR
response to copper ion (GO:0046688)	2/23	0.0298072	0.137023	0	0	8.03541	28.2284	MT2A;MT1X
negative regulation of G protein-coupled receptor signaling pathway (GO:0045744)	2/23	0.0298072	0.137023	0	0	8.03541	28.2284	CXCL8;YWHAB
negative regulation of phosphoprotein phosphatase activity (GO:0032515)	2/23	0.0298072	0.137023	0	0	8.03541	28.2284	PPP1R15A;LGALS3
regulation of transforming growth factor beta receptor signaling pathway (GO:0017015)	4/100	0.0307736	0.141161	0	0	3.53233	12.2964	HSP90AB1;UBC;THBS1;HSPA1A
positive regulation of phosphorylation (GO:0042327)	7/253	0.0309568	0.141697	0	0	2.42528	8.42826	FXR1;PDGFRA;HSP90AA1;MIF;PPIA;THBS1;EGFR
negative regulation of neuron projection development (GO:0010977)	3/58	0.0311239	0.141853	0	0	4.61389	16.0092	ARHGDIA;PTPRO;RTN4
positive regulation of mitochondrion organization (GO:0010822)	3/58	0.0311239	0.141853	0	0	4.61389	16.0092	FAM162A;BNIP3;PMAIP1
epithelial cell differentiation (GO:0030855)	4/101	0.0317564	0.144295	0	0	3.49573	12.0591	LGALS3;TAGLN;ANXA1;PGK1
amino acid import across plasma membrane (GO:0089718)	2/24	0.0322684	0.144295	0	0	7.66977	26.3354	SLC7A5;SLC7A1
axon extension (GO:0048675)	2/24	0.0322684	0.144295	0	0	7.66977	26.3354	HSP90AA1;HSP90AB1
wound healing, spreading of cells (GO:0044319)	2/24	0.0322684	0.144295	0	0	7.66977	26.3354	FLNA;CD44
nucleotide-binding domain, leucine rich repeat containing receptor signaling pathway (GO:0035872)	2/24	0.0322684	0.144295	0	0	7.66977	26.3354	UBC;UBE2N
positive regulation of cellular response to transforming growth factor beta stimulus (GO:1903846)	2/24	0.0322684	0.144295	0	0	7.66977	26.3354	HSP90AB1;THBS1
positive regulation of phospholipase activity (GO:0010518)	2/24	0.0322684	0.144295	0	0	7.66977	26.3354	ARF4;PDGFRA
positive regulation of transforming growth factor beta receptor signaling pathway (GO:0030511)	2/24	0.0322684	0.144295	0	0	7.66977	26.3354	HSP90AB1;THBS1
protein insertion into mitochondrial membrane (GO:0051204)	2/24	0.0322684	0.144295	0	0	7.66977	26.3354	HSP90AA1;PMAIP1
positive regulation of protein phosphorylation (GO:0001934)	9/371	0.0325671	0.145326	0	0	2.12498	7.27689	FXR1;HSP90AA1;HSP90AB1;GDF15;MIF;CALM1;PPIA;CD44;EGFR
regulation of cell death (GO:0010941)	4/102	0.0327574	0.14587	0	0	3.45989	11.8281	BNIP3L;BNIP3;SOX4;HSPA1A
regulation of angiogenesis (GO:0045765)	6/203	0.0336893	0.149707	0	0	2.59108	8.78526	BTG1;CXCL8;SERPINE1;PGK1;THBS1;RHOB
cellular response to chemokine (GO:1990869)	3/60	0.0339358	0.150489	0	0	4.45155	15.0608	CXCL8;DUSP1;CXCL1
receptor catabolic process (GO:0032801)	2/25	0.0348066	0.15155	0	0	7.33593	24.6337	CLTC;CLTA
regulation of calcium ion import (GO:0090279)	2/25	0.0348066	0.15155	0	0	7.33593	24.6337	LGALS3;STC1
regulation of cardiac muscle cell action potential (GO:0098901)	2/25	0.0348066	0.15155	0	0	7.33593	24.6337	ATP2A2;CALM1
regulation of spindle assembly (GO:0090169)	2/25	0.0348066	0.15155	0	0	7.33593	24.6337	TPR;HSPA1A
negative regulation of actin filament polymerization (GO:0030837)	2/25	0.0348066	0.15155	0	0	7.33593	24.6337	PFN1;TMSB10
negative regulation of cell junction assembly (GO:1901889)	2/25	0.0348066	0.15155	0	0	7.33593	24.6337	THBS1;CORO1C
negative regulation of response to endoplasmic reticulum stress (GO:1903573)	2/25	0.0348066	0.15155	0	0	7.33593	24.6337	TMBIM6;HSPA1A
positive regulation of vascular endothelial growth factor production (GO:0010575)	2/25	0.0348066	0.15155	0	0	7.33593	24.6337	PTGS2;ATF4
cellular metal ion homeostasis (GO:0006875)	4/104	0.0348145	0.15155	0	0	3.39034	11.3838	STC1;ATP2A2;ATP1B3;TPT1
negative regulation of response to stimulus (GO:0048585)	3/61	0.0353896	0.153116	0	0	4.37457	14.6169	COL3A1;DDAH1;IGFBP3
positive regulation of DNA biosynthetic process (GO:2000573)	3/61	0.0353896	0.153116	0	0	4.37457	14.6169	HSP90AA1;HSP90AB1;CCT5
positive regulation of interleukin-8 production (GO:0032757)	3/61	0.0353896	0.153116	0	0	4.37457	14.6169	SERPINE1;HMGB1;HSPA1A
positive regulation of cysteine-type endopeptidase activity (GO:2001056)	3/62	0.0368751	0.158679	0	0	4.30021	14.1916	PMAIP1;CYCS;HMGB1
regulation of phosphatidylinositol 3-kinase signaling (GO:0014066)	4/106	0.036945	0.158679	0	0	3.32353	10.9621	PDGFRA;FN1;EGFR;IER3
cellular response to interleukin-1 (GO:0071347)	5/155	0.0369526	0.158679	0	0	2.8303	9.33468	NFKBIA;CXCL8;UBC;UBE2N;SQSTM1
clathrin-dependent endocytosis (GO:0072583)	2/26	0.0374195	0.158679	0	0	7.02991	23.0972	CLTC;CLTA
DNA geometric change (GO:0032392)	2/26	0.0374195	0.158679	0	0	7.02991	23.0972	ANXA1;HMGB1
regulation of potassium ion transmembrane transporter activity (GO:1901016)	2/26	0.0374195	0.158679	0	0	7.02991	23.0972	YWHAE;ATP1B3
endothelial cell development (GO:0001885)	2/26	0.0374195	0.158679	0	0	7.02991	23.0972	COL15A1;STC1
hippo signaling (GO:0035329)	2/26	0.0374195	0.158679	0	0	7.02991	23.0972	YWHAE;YWHAB
positive regulation of G1/S transition of mitotic cell cycle (GO:1900087)	2/26	0.0374195	0.158679	0	0	7.02991	23.0972	ANXA1;EGFR
positive regulation of interleukin-2 production (GO:0032743)	2/26	0.0374195	0.158679	0	0	7.02991	23.0972	ANXA1;RPS3
negative regulation of gene expression (GO:0010629)	8/322	0.0378279	0.160093	0	0	2.17343	7.11734	FXR1;SLC7A5;CXCL8;RPS3;TMBIM6;MIF;GAPDH;HSPA1A
positive regulation of macromolecule metabolic process (GO:0010604)	9/384	0.0391768	0.165474	0	0	2.04994	6.64112	ACTA2;CD63;GJA1;CXCL8;FN1;RPS3;SLC38A2;ATF4;HSPA1A
negative regulation of signal transduction (GO:0009968)	7/267	0.0396005	0.166428	0	0	2.29305	7.40405	CXCL8;GDF15;YWHAB;IGFBP3;TMBIM6;THBS1;EGFR
cellular response to growth factor stimulus (GO:0071363)	5/158	0.0396053	0.166428	0	0	2.77438	8.95791	EEF1A1;CXCL8;ANXA1;CD44;EGFR
protein catabolic process (GO:0030163)	3/64	0.0399407	0.166428	0	0	4.1588	13.3928	HSPA8;HSP90AA1;PMAIP1
regulation of blood coagulation (GO:0030193)	2/27	0.0401051	0.166428	0	0	6.74838	21.7045	SERPINE1;THBS1
regulation of cardiac muscle cell contraction (GO:0086004)	2/27	0.0401051	0.166428	0	0	6.74838	21.7045	ATP2A2;STC1
cytoplasmic pattern recognition receptor signaling pathway (GO:0002753)	2/27	0.0401051	0.166428	0	0	6.74838	21.7045	UBC;UBE2N
regulation of vascular endothelial growth factor production (GO:0010574)	2/27	0.0401051	0.166428	0	0	6.74838	21.7045	PTGS2;ATF4
positive regulation of gene silencing by miRNA (GO:2000637)	2/27	0.0401051	0.166428	0	0	6.74838	21.7045	FXR1;EGFR
positive regulation of toll-like receptor signaling pathway (GO:0034123)	2/27	0.0401051	0.166428	0	0	6.74838	21.7045	HMGB1;RTN4
regulation of cell-matrix adhesion (GO:0001952)	3/65	0.0415204	0.171634	0	0	4.09151	13.0174	PLAU;THBS1;CORO1C
mitotic G1 DNA damage checkpoint signaling (GO:0031571)	3/65	0.0415204	0.171634	0	0	4.09151	13.0174	GADD45A;PLK2;SOX4
positive regulation of protein modification process (GO:0031401)	6/214	0.0418198	0.171961	0	0	2.45268	7.78574	FXR1;HSP90AA1;UBE2N;CALM1;PPIA;EGFR
cellular protein localization (GO:0034613)	8/329	0.0420387	0.171961	0	0	2.12527	6.73532	ARF4;CD63;GJA1;NPM1;COPA;CLTC;FLNA;EGFR
regulation of transcription by RNA polymerase II (GO:0006357)	35/2206	0.0425163	0.171961	0	0	1.41108	4.45601	ARF4;CEBPB;CEBPD;EPAS1;ZNF292;SERPINE1;FHL2;ENO1;HMGB1;EGFR;HSPD1;UBC;TPR;IER2;SOX4;DDX17;KLF10;EIF5A;ACTR3;NPM1;JUND;FOXF1;GADD45A;FST;HMGA1;ARID5B;FOS;NFKBIA;BHLHE40;TCEA1;FOSB;TRIB3;SQSTM1;ATF3;ATF4
regulation of protein serine/threonine kinase activity (GO:0071900)	4/111	0.0425934	0.171961	0	0	3.16742	9.99655	GADD45A;TRIB3;CALM1;ACTB
cellular response to epidermal growth factor stimulus (GO:0071364)	2/28	0.0428613	0.171961	0	0	6.48849	20.4374	EEF1A1;EGFR
cellular zinc ion homeostasis (GO:0006882)	2/28	0.0428613	0.171961	0	0	6.48849	20.4374	MT2A;MT1X
regulation of muscle contraction (GO:0006937)	2/28	0.0428613	0.171961	0	0	6.48849	20.4374	TPM1;ENO1
sarcomere organization (GO:0045214)	2/28	0.0428613	0.171961	0	0	6.48849	20.4374	WDR1;TPM1
negative regulation of axonogenesis (GO:0050771)	2/28	0.0428613	0.171961	0	0	6.48849	20.4374	ARHGDIA;RTN4
negative regulation of calcium ion transmembrane transporter activity (GO:1901020)	2/28	0.0428613	0.171961	0	0	6.48849	20.4374	YWHAE;CALM1
negative regulation of oxidative stress-induced cell death (GO:1903202)	2/28	0.0428613	0.171961	0	0	6.48849	20.4374	PPIA;ATF4
nucleotide-binding oligomerization domain containing signaling pathway (GO:0070423)	2/28	0.0428613	0.171961	0	0	6.48849	20.4374	UBC;UBE2N
positive regulation of microtubule polymerization (GO:0031116)	2/28	0.0428613	0.171961	0	0	6.48849	20.4374	RPS3;HSPA1A
positive regulation of protein import into nucleus (GO:0042307)	2/28	0.0428613	0.171961	0	0	6.48849	20.4374	TPR;FLNA
cell-cell junction assembly (GO:0007043)	3/66	0.0431313	0.171961	0	0	4.02636	12.6569	GJA1;WDR1;ACTB
cellular component disassembly (GO:0022411)	3/66	0.0431313	0.171961	0	0	4.02636	12.6569	CAPN2;TIMP1;CD44
cellular response to nutrient levels (GO:0031669)	3/66	0.0431313	0.171961	0	0	4.02636	12.6569	KLF10;HSPA8;MAP1LC3B
regulation of protein localization (GO:0032880)	3/66	0.0431313	0.171961	0	0	4.02636	12.6569	HSP90AA1;HSP90AB1;TPR
extracellular matrix disassembly (GO:0022617)	3/66	0.0431313	0.171961	0	0	4.02636	12.6569	CAPN2;TIMP1;CD44
regulation of cytoskeleton organization (GO:0051493)	4/112	0.0437784	0.174215	0	0	3.13793	9.81738	CAPN2;RHOBTB3;RND3;RHOB
heart development (GO:0007507)	5/164	0.0452509	0.179133	0	0	2.66887	8.26158	COL3A1;FOXF1;FN1;MICAL2;SOX4
regulation of actin polymerization or depolymerization (GO:0008064)	2/29	0.0456861	0.179133	0	0	6.24786	19.2807	WDR1;PFN1
regulation of calcium ion transmembrane transporter activity (GO:1901019)	2/29	0.0456861	0.179133	0	0	6.24786	19.2807	YWHAE;CALM1
regulation of ubiquitin-protein transferase activity (GO:0051438)	2/29	0.0456861	0.179133	0	0	6.24786	19.2807	UBE2N;TRIB3
response to zinc ion (GO:0010043)	2/29	0.0456861	0.179133	0	0	6.24786	19.2807	MT2A;MT1X
MyD88-dependent toll-like receptor signaling pathway (GO:0002755)	2/29	0.0456861	0.179133	0	0	6.24786	19.2807	UBC;HSPD1
positive regulation of dephosphorylation (GO:0035306)	2/29	0.0456861	0.179133	0	0	6.24786	19.2807	CALM1;PPIA
positive regulation of extrinsic apoptotic signaling pathway (GO:2001238)	2/29	0.0456861	0.179133	0	0	6.24786	19.2807	PMAIP1;THBS1
positive regulation of cellular component organization (GO:0051130)	4/114	0.0462035	0.180782	0	0	3.08056	9.47181	PPP1R15A;LGALS3;BNIP3;RPS3
regulation of myeloid cell differentiation (GO:0045637)	3/68	0.0464456	0.180782	0	0	3.90208	11.9773	HSPA9;LGALS3;THBS1
negative regulation of transforming growth factor beta receptor signaling pathway (GO:0030512)	3/68	0.0464456	0.180782	0	0	3.90208	11.9773	UBC;LTBP1;HSPA1A
positive regulation of protein localization to nucleus (GO:1900182)	3/68	0.0464456	0.180782	0	0	3.90208	11.9773	TPR;FLNA;CCT5
cellular response to molecule of bacterial origin (GO:0071219)	4/115	0.0474436	0.18433	0	0	3.05266	9.30515	CXCL8;SERPINE1;CXCL1;HMGB1
positive regulation of cell motility (GO:2000147)	6/221	0.0475864	0.184549	0	0	2.37197	7.22315	COL1A1;PDGFRA;HSPA5;PLAU;THBS1;EGFR
positive regulation of protein polymerization (GO:0032273)	3/69	0.0481487	0.186391	0	0	3.84276	11.6569	HSP90AA1;RPS3;PFN1
maintenance of blood-brain barrier (GO:0035633)	2/30	0.0485776	0.187032	0	0	6.02442	18.2214	GJA1;ACTB
zinc ion homeostasis (GO:0055069)	2/30	0.0485776	0.187032	0	0	6.02442	18.2214	MT2A;MT1X
positive regulation of protein import (GO:1904591)	2/30	0.0485776	0.187032	0	0	6.02442	18.2214	TPR;FLNA
wound healing (GO:0042060)	3/70	0.0498821	0.191364	0	0	3.78522	11.3484	PDGFRA;COL3A1;TPM1
positive regulation of cell-substrate adhesion (GO:0010811)	3/70	0.0498821	0.191364	0	0	3.78522	11.3484	FN1;FLNA;S100A10
positive regulation of leukocyte cell-cell adhesion (GO:1903039)	2/31	0.0515337	0.196639	0	0	5.81639	17.2486	CD44;HSPD1
positive regulation of ubiquitin-protein transferase activity (GO:0051443)	2/31	0.0515337	0.196639	0	0	5.81639	17.2486	UBE2N;TRIB3
prostaglandin metabolic process (GO:0006693)	2/31	0.0515337	0.196639	0	0	5.81639	17.2486	MIF;PTGS2
response to ionizing radiation (GO:0010212)	3/72	0.0534391	0.196687	0	0	3.67513	10.7652	ANXA1;GADD45A;RHOB
negative regulation of supramolecular fiber organization (GO:1902904)	3/72	0.0534391	0.196687	0	0	3.67513	10.7652	HSPA8;PFN1;PFDN5
positive regulation of ERK1 and ERK2 cascade (GO:0070374)	5/172	0.05349	0.196687	0	0	2.53998	7.43774	PDGFRA;MIF;HMGB1;CD44;EGFR
cellular response to lipopolysaccharide (GO:0071222)	4/120	0.0539192	0.196687	0	0	2.92033	8.52816	CXCL8;SERPINE1;CXCL1;HMGB1
regulation of centrosome duplication (GO:0010824)	2/32	0.0545525	0.196687	0	0	5.62222	16.3527	NPM1;PLK2
regulation of chemotaxis (GO:0050920)	2/32	0.0545525	0.196687	0	0	5.62222	16.3527	PDGFRA;THBS1
endodermal cell differentiation (GO:0035987)	2/32	0.0545525	0.196687	0	0	5.62222	16.3527	COL6A1;FN1
ERBB2 signaling pathway (GO:0038128)	2/32	0.0545525	0.196687	0	0	5.62222	16.3527	HSP90AA1;EGFR
response to amino acid (GO:0043200)	2/32	0.0545525	0.196687	0	0	5.62222	16.3527	CAPN2;TMBIM6
skeletal muscle organ development (GO:0060538)	2/32	0.0545525	0.196687	0	0	5.62222	16.3527	FXR1;MYL6
negative regulation of developmental growth (GO:0048640)	2/32	0.0545525	0.196687	0	0	5.62222	16.3527	GDF15;RTN4
positive regulation of interleukin-10 production (GO:0032733)	2/32	0.0545525	0.196687	0	0	5.62222	16.3527	HMGB1;HSPD1
positive regulation of lamellipodium organization (GO:1902745)	2/32	0.0545525	0.196687	0	0	5.62222	16.3527	ACTR3;CORO1C
regulation of actin filament-based process (GO:0032970)	3/73	0.0552622	0.196687	0	0	3.62244	10.4894	RHOBTB3;RND3;RHOB
neurotransmitter transport (GO:0006836)	3/73	0.0552622	0.196687	0	0	3.62244	10.4894	HSPA8;SLC38A1;SLC38A2
mitochondrion organization (GO:0007005)	5/175	0.0567902	0.196687	0	0	2.49478	7.156	BNIP3L;BNIP3;CYCS;SLC25A6;HSPD1
proteolysis involved in cellular protein catabolic process (GO:0051603)	3/74	0.0571147	0.196687	0	0	3.57124	10.2234	UBC;CAPN2;PMAIP1
regulation of stress fiber assembly (GO:0051492)	3/74	0.0571147	0.196687	0	0	3.57124	10.2234	TPM1;PFN1;S100A10
negative regulation of protein binding (GO:0032091)	3/74	0.0571147	0.196687	0	0	3.57124	10.2234	ATP2A2;TMBIM6;ACTB
alpha-beta T cell differentiation (GO:0046632)	1/5	0.0576293	0.196687	0	0	21.0213	59.9889	ANXA1
regulation of cellular response to vascular endothelial growth factor stimulus (GO:1902547)	1/5	0.0576293	0.196687	0	0	21.0213	59.9889	CD63
regulation of chromosome separation (GO:1905818)	1/5	0.0576293	0.196687	0	0	21.0213	59.9889	TPR
CD4-positive, alpha-beta T cell activation (GO:0035710)	1/5	0.0576293	0.196687	0	0	21.0213	59.9889	HMGB1
regulation of cyclase activity (GO:0031279)	1/5	0.0576293	0.196687	0	0	21.0213	59.9889	CAP1
regulation of cysteine-type endopeptidase activity involved in execution phase of apoptosis (GO:2001270)	1/5	0.0576293	0.196687	0	0	21.0213	59.9889	RPS3
cell-cell adhesion mediated by integrin (GO:0033631)	1/5	0.0576293	0.196687	0	0	21.0213	59.9889	PLPP3
regulation of fever generation (GO:0031620)	1/5	0.0576293	0.196687	0	0	21.0213	59.9889	PTGS2
regulation of growth hormone receptor signaling pathway (GO:0060398)	1/5	0.0576293	0.196687	0	0	21.0213	59.9889	GDF15
cellular response to vitamin (GO:0071295)	1/5	0.0576293	0.196687	0	0	21.0213	59.9889	POSTN
chronic inflammatory response (GO:0002544)	1/5	0.0576293	0.196687	0	0	21.0213	59.9889	THBS1
regulation of lyase activity (GO:0051339)	1/5	0.0576293	0.196687	0	0	21.0213	59.9889	CAP1
regulation of morphogenesis of a branching structure (GO:0060688)	1/5	0.0576293	0.196687	0	0	21.0213	59.9889	RTN4
regulation of protein kinase C activity (GO:1900019)	1/5	0.0576293	0.196687	0	0	21.0213	59.9889	EGFR
regulation of respiratory burst involved in inflammatory response (GO:0060264)	1/5	0.0576293	0.196687	0	0	21.0213	59.9889	RPS19
regulation of retinal ganglion cell axon guidance (GO:0090259)	1/5	0.0576293	0.196687	0	0	21.0213	59.9889	PTPRO
regulation of ribonuclease activity (GO:0060700)	1/5	0.0576293	0.196687	0	0	21.0213	59.9889	NPM1
glial cell-derived neurotrophic factor receptor signaling pathway (GO:0035860)	1/5	0.0576293	0.196687	0	0	21.0213	59.9889	GDF15
response to mitochondrial depolarisation (GO:0098780)	1/5	0.0576293	0.196687	0	0	21.0213	59.9889	SQSTM1
retina vasculature development in camera-type eye (GO:0061298)	1/5	0.0576293	0.196687	0	0	21.0213	59.9889	PDGFRA
rRNA transport (GO:0051029)	1/5	0.0576293	0.196687	0	0	21.0213	59.9889	NPM1
kidney morphogenesis (GO:0060993)	1/5	0.0576293	0.196687	0	0	21.0213	59.9889	SOX4
L-arginine import across plasma membrane (GO:0097638)	1/5	0.0576293	0.196687	0	0	21.0213	59.9889	SLC7A1
negative regulation of calcium ion transport into cytosol (GO:0010523)	1/5	0.0576293	0.196687	0	0	21.0213	59.9889	TMBIM6
negative regulation of CD4-positive, alpha-beta T cell differentiation (GO:0043371)	1/5	0.0576293	0.196687	0	0	21.0213	59.9889	HMGB1
negative regulation of cGMP-mediated signaling (GO:0010754)	1/5	0.0576293	0.196687	0	0	21.0213	59.9889	THBS1
negative regulation of gonadotropin secretion (GO:0032277)	1/5	0.0576293	0.196687	0	0	21.0213	59.9889	GJA1
negative regulation of IRE1-mediated unfolded protein response (GO:1903895)	1/5	0.0576293	0.196687	0	0	21.0213	59.9889	HSPA5
negative regulation of macrophage chemotaxis (GO:0010760)	1/5	0.0576293	0.196687	0	0	21.0213	59.9889	MIF
negative regulation of metallopeptidase activity (GO:1905049)	1/5	0.0576293	0.196687	0	0	21.0213	59.9889	TIMP1
negative regulation of PERK-mediated unfolded protein response (GO:1903898)	1/5	0.0576293	0.196687	0	0	21.0213	59.9889	PPP1R15A
negative regulation of protein polyubiquitination (GO:1902915)	1/5	0.0576293	0.196687	0	0	21.0213	59.9889	PPIA
negative regulation of transcription by RNA polymerase I (GO:0016479)	1/5	0.0576293	0.196687	0	0	21.0213	59.9889	FLNA
ornithine transport (GO:0015822)	1/5	0.0576293	0.196687	0	0	21.0213	59.9889	SLC7A1
peptidyl-cysteine S-nitrosylation (GO:0018119)	1/5	0.0576293	0.196687	0	0	21.0213	59.9889	GAPDH
positive regulation of deoxyribonuclease activity (GO:0032077)	1/5	0.0576293	0.196687	0	0	21.0213	59.9889	RPS3
positive regulation of DNA ligation (GO:0051106)	1/5	0.0576293	0.196687	0	0	21.0213	59.9889	HMGB1
positive regulation of gamma-delta T cell activation (GO:0046645)	1/5	0.0576293	0.196687	0	0	21.0213	59.9889	SOX4
positive regulation of heat generation (GO:0031652)	1/5	0.0576293	0.196687	0	0	21.0213	59.9889	PTGS2
positive regulation of intrinsic apoptotic signaling pathway by p53 class mediator (GO:1902255)	1/5	0.0576293	0.196687	0	0	21.0213	59.9889	EIF5A
positive regulation of nucleotide-binding oligomerization domain containing signaling pathway (GO:0070426)	1/5	0.0576293	0.196687	0	0	21.0213	59.9889	HSPA1A
positive regulation of protein kinase C activity (GO:1900020)	1/5	0.0576293	0.196687	0	0	21.0213	59.9889	EGFR
apoptotic mitochondrial changes (GO:0008637)	2/33	0.0576322	0.196687	0	0	5.44058	15.5257	BNIP3;HSPD1
regulation of sprouting angiogenesis (GO:1903670)	2/33	0.0576322	0.196687	0	0	5.44058	15.5257	PKM;THBS1
signal transduction by p53 class mediator (GO:0072331)	2/33	0.0576322	0.196687	0	0	5.44058	15.5257	PMAIP1;NDRG1
negative regulation of smooth muscle cell proliferation (GO:0048662)	2/33	0.0576322	0.196687	0	0	5.44058	15.5257	IGFBP3;TPM1
neuron projection extension (GO:1990138)	2/33	0.0576322	0.196687	0	0	5.44058	15.5257	HSP90AA1;HSP90AB1
positive regulation of lymphocyte proliferation (GO:0050671)	3/75	0.0589964	0.200701	0	0	3.52146	9.96671	ANXA1;MIF;SLC7A1
positive regulation of T cell activation (GO:0050870)	3/75	0.0589964	0.200701	0	0	3.52146	9.96671	ANXA1;SLC7A1;HSPD1
defense response to symbiont (GO:0140546)	4/124	0.0594275	0.201845	0	0	2.82241	7.96767	BNIP3L;BNIP3;PMAIP1;FLNA
regulation of activated T cell proliferation (GO:0046006)	2/34	0.0607709	0.203628	0	0	5.2703	14.7602	RPS3;HMGB1
regulation of cell adhesion mediated by integrin (GO:0033628)	2/34	0.0607709	0.203628	0	0	5.2703	14.7602	PLAU;SERPINE1
regulation of myoblast differentiation (GO:0045661)	2/34	0.0607709	0.203628	0	0	5.2703	14.7602	BTG1;IGFBP3
regulation of transmembrane transport (GO:0034762)	2/34	0.0607709	0.203628	0	0	5.2703	14.7602	TRIB3;ACTB
negative regulation of extrinsic apoptotic signaling pathway via death domain receptors (GO:1902042)	2/34	0.0607709	0.203628	0	0	5.2703	14.7602	SERPINE1;PEA15
positive regulation of interleukin-12 production (GO:0032735)	2/34	0.0607709	0.203628	0	0	5.2703	14.7602	HMGB1;HSPD1
positive regulation of telomerase activity (GO:0051973)	2/34	0.0607709	0.203628	0	0	5.2703	14.7602	HSP90AA1;HSP90AB1
actomyosin structure organization (GO:0031032)	3/76	0.0609071	0.203628	0	0	3.47304	9.71898	WDR1;TPM1;ZYX
regulation of cell division (GO:0051302)	3/76	0.0609071	0.203628	0	0	3.47304	9.71898	PLK2;TXNIP;CALM1
regulation of RNA splicing (GO:0043484)	3/76	0.0609071	0.203628	0	0	3.47304	9.71898	TMBIM6;SLC38A2;HSPA1A
RNA processing (GO:0006396)	5/179	0.0613691	0.204852	0	0	2.43693	6.80111	DDX17;SNRPD2;RBMS1;SF3B1;SNRPB
cellular response to UV (GO:0034644)	3/77	0.0628465	0.207671	0	0	3.42594	9.47977	NPM1;TIMP1;ATF4
import into nucleus (GO:0051170)	3/77	0.0628465	0.207671	0	0	3.42594	9.47977	SNRPD2;TPR;SNRPB
positive regulation of tumor necrosis factor production (GO:0032760)	3/77	0.0628465	0.207671	0	0	3.42594	9.47977	HMGB1;MIF;THBS1
positive regulation of type I interferon production (GO:0032481)	3/77	0.0628465	0.207671	0	0	3.42594	9.47977	HSP90AA1;GAPDH;HSPD1
regulation of blood circulation (GO:1903522)	2/35	0.0639668	0.207671	0	0	5.11033	14.0503	TPM1;BDKRB2
cellular response to virus (GO:0098586)	2/35	0.0639668	0.207671	0	0	5.11033	14.0503	EIF5A;HSP90AA1
embryonic skeletal system development (GO:0048706)	2/35	0.0639668	0.207671	0	0	5.11033	14.0503	COL1A1;PDGFRA
regulation of protein polymerization (GO:0032271)	2/35	0.0639668	0.207671	0	0	5.11033	14.0503	HSP90AA1;PFN1
regulation of T cell receptor signaling pathway (GO:0050856)	2/35	0.0639668	0.207671	0	0	5.11033	14.0503	LGALS3;RPS3
semaphorin-plexin signaling pathway (GO:0071526)	2/35	0.0639668	0.207671	0	0	5.11033	14.0503	ARHGDIA;FLNA
negative regulation of neurogenesis (GO:0050768)	2/35	0.0639668	0.207671	0	0	5.11033	14.0503	ARHGDIA;RTN4
positive regulation of cell cycle G1/S phase transition (GO:1902808)	2/35	0.0639668	0.207671	0	0	5.11033	14.0503	ANXA1;EGFR
negative regulation of protein serine/threonine kinase activity (GO:0071901)	3/78	0.0648143	0.207671	0	0	3.38009	9.24869	UCHL1;DUSP1;GADD45A
cellular response to insulin stimulus (GO:0032869)	4/129	0.0667177	0.207671	0	0	2.70883	7.33357	PKM;RAB13;TRIB3;ATP6V0C
axon development (GO:0061564)	3/79	0.0668103	0.207671	0	0	3.33544	9.02537	S100A6;ACTB;RTN4
regulation of protein import into nucleus (GO:0042306)	2/36	0.0672182	0.207671	0	0	4.95978	13.3905	TPR;FLNA
transferrin transport (GO:0033572)	2/36	0.0672182	0.207671	0	0	4.95978	13.3905	CLTC;ATP6V0C
positive regulation of substrate adhesion-dependent cell spreading (GO:1900026)	2/36	0.0672182	0.207671	0	0	4.95978	13.3905	FLNA;S100A10
positive regulation of cellular process (GO:0048522)	12/625	0.0678064	0.207671	0	0	1.67365	4.50395	FXR1;PDGFRA;NPM1;RPS9;HSP90AB1;RPS19;TPM1;FN1;TIMP1;THBS1;SOX4;EGFR
regulation of response to external stimulus (GO:0032101)	4/130	0.0682292	0.207671	0	0	2.68719	7.2148	PDGFRA;ANXA1;CALM1;PTGS2
protein localization to perinuclear region of cytoplasm (GO:1905719)	1/6	0.068752	0.207671	0	0	16.8162	45.0211	SQSTM1
activation of cysteine-type endopeptidase activity involved in apoptotic process by cytochrome c (GO:0008635)	1/6	0.068752	0.207671	0	0	16.8162	45.0211	CYCS
axo-dendritic transport (GO:0008088)	1/6	0.068752	0.207671	0	0	16.8162	45.0211	HSPA8
regulation of cellular response to hypoxia (GO:1900037)	1/6	0.068752	0.207671	0	0	16.8162	45.0211	DDAH1
cardiac ventricle formation (GO:0003211)	1/6	0.068752	0.207671	0	0	16.8162	45.0211	SOX4
regulation of digestive system process (GO:0044058)	1/6	0.068752	0.207671	0	0	16.8162	45.0211	SGK1
cellular heat acclimation (GO:0070370)	1/6	0.068752	0.207671	0	0	16.8162	45.0211	HSPA1A
cellular response to cold (GO:0070417)	1/6	0.068752	0.207671	0	0	16.8162	45.0211	NFKBIA
regulation of glomerular filtration (GO:0003093)	1/6	0.068752	0.207671	0	0	16.8162	45.0211	PTPRO
regulation of hyaluronan biosynthetic process (GO:1900125)	1/6	0.068752	0.207671	0	0	16.8162	45.0211	CLTC
regulation of long-chain fatty acid import across plasma membrane (GO:0010746)	1/6	0.068752	0.207671	0	0	16.8162	45.0211	THBS1
regulation of mitotic sister chromatid segregation (GO:0033047)	1/6	0.068752	0.207671	0	0	16.8162	45.0211	DUSP1
regulation of mitotic spindle checkpoint (GO:1903504)	1/6	0.068752	0.207671	0	0	16.8162	45.0211	DUSP1
regulation of mRNA export from nucleus (GO:0010793)	1/6	0.068752	0.207671	0	0	16.8162	45.0211	TPR
regulation of nucleotide-binding oligomerization domain containing 2 signaling pathway (GO:0070432)	1/6	0.068752	0.207671	0	0	16.8162	45.0211	HSPA1A
regulation of protein depolymerization (GO:1901879)	1/6	0.068752	0.207671	0	0	16.8162	45.0211	WDR1
regulation of ribonucleoprotein complex localization (GO:2000197)	1/6	0.068752	0.207671	0	0	16.8162	45.0211	TPR
regulation of T cell activation via T cell receptor contact with antigen bound to MHC molecule on antigen presenting cell (GO:2001188)	1/6	0.068752	0.207671	0	0	16.8162	45.0211	LGALS3
regulation of translational elongation (GO:0006448)	1/6	0.068752	0.207671	0	0	16.8162	45.0211	EIF5A
glomerular epithelial cell differentiation (GO:0072311)	1/6	0.068752	0.207671	0	0	16.8162	45.0211	PTPRO
renal filtration cell differentiation (GO:0061318)	1/6	0.068752	0.207671	0	0	16.8162	45.0211	PTPRO
renal system process involved in regulation of blood volume (GO:0001977)	1/6	0.068752	0.207671	0	0	16.8162	45.0211	PTPRO
heat acclimation (GO:0010286)	1/6	0.068752	0.207671	0	0	16.8162	45.0211	HSPA1A
hepatocyte differentiation (GO:0070365)	1/6	0.068752	0.207671	0	0	16.8162	45.0211	ANXA1
L-arginine transmembrane transport (GO:1903400)	1/6	0.068752	0.207671	0	0	16.8162	45.0211	SLC7A1
L-ornithine transmembrane transport (GO:1903352)	1/6	0.068752	0.207671	0	0	16.8162	45.0211	SLC7A1
snRNA modification (GO:0040031)	1/6	0.068752	0.207671	0	0	16.8162	45.0211	NOP10
L-serine biosynthetic process (GO:0006564)	1/6	0.068752	0.207671	0	0	16.8162	45.0211	PSAT1
leucine transport (GO:0015820)	1/6	0.068752	0.207671	0	0	16.8162	45.0211	SLC7A5
spinal cord motor neuron differentiation (GO:0021522)	1/6	0.068752	0.207671	0	0	16.8162	45.0211	SOX4
membrane raft assembly (GO:0001765)	1/6	0.068752	0.207671	0	0	16.8162	45.0211	S100A10
morphogenesis of an endothelium (GO:0003159)	1/6	0.068752	0.207671	0	0	16.8162	45.0211	RHOB
negative regulation of blood vessel endothelial cell proliferation involved in sprouting angiogenesis (GO:1903588)	1/6	0.068752	0.207671	0	0	16.8162	45.0211	THBS1
negative regulation of erythrocyte differentiation (GO:0045647)	1/6	0.068752	0.207671	0	0	16.8162	45.0211	HSPA9
negative regulation of meiotic cell cycle (GO:0051447)	1/6	0.068752	0.207671	0	0	16.8162	45.0211	DUSP1
negative regulation of monocyte chemotaxis (GO:0090027)	1/6	0.068752	0.207671	0	0	16.8162	45.0211	DUSP1
negative regulation of neuron migration (GO:2001223)	1/6	0.068752	0.207671	0	0	16.8162	45.0211	COL3A1
neuroepithelial cell differentiation (GO:0060563)	1/6	0.068752	0.207671	0	0	16.8162	45.0211	SOX4
positive regulation of anion transport (GO:1903793)	1/6	0.068752	0.207671	0	0	16.8162	45.0211	CEBPB
positive regulation of endoplasmic reticulum stress-induced intrinsic apoptotic signaling pathway (GO:1902237)	1/6	0.068752	0.207671	0	0	16.8162	45.0211	PMAIP1
positive regulation of fever generation (GO:0031622)	1/6	0.068752	0.207671	0	0	16.8162	45.0211	PTGS2
positive regulation of heart rate by epinephrine-norepinephrine (GO:0001996)	1/6	0.068752	0.207671	0	0	16.8162	45.0211	TPM1
positive regulation of immune response to tumor cell (GO:0002839)	1/6	0.068752	0.207671	0	0	16.8162	45.0211	HSPD1
positive regulation of plasminogen activation (GO:0010756)	1/6	0.068752	0.207671	0	0	16.8162	45.0211	ENO1
positive regulation of T cell mediated immune response to tumor cell (GO:0002842)	1/6	0.068752	0.207671	0	0	16.8162	45.0211	HSPD1
protein insertion into mitochondrial membrane involved in apoptotic signaling pathway (GO:0001844)	1/6	0.068752	0.207671	0	0	16.8162	45.0211	PMAIP1
regulation of NIK/NF-kappaB signaling (GO:1901222)	3/80	0.0688341	0.207671	0	0	3.29196	8.80946	NFKBIA;RPS3;EGFR
negative regulation of cell cycle (GO:0045786)	3/80	0.0688341	0.207671	0	0	3.29196	8.80946	BTG1;DUSP1;RHOB
regulation of actin cytoskeleton reorganization (GO:2000249)	2/37	0.0705233	0.210681	0	0	4.81783	12.776	PDGFRA;ARHGDIA
regulation of erythrocyte differentiation (GO:0045646)	2/37	0.0705233	0.210681	0	0	4.81783	12.776	HSPA9;HSPA1A
regulation of p38MAPK cascade (GO:1900744)	2/37	0.0705233	0.210681	0	0	4.81783	12.776	DUSP1;GADD45A
regulation of vascular associated smooth muscle cell proliferation (GO:1904705)	2/37	0.0705233	0.210681	0	0	4.81783	12.776	GJA1;TPM1
negative regulation of stress-activated MAPK cascade (GO:0032873)	2/37	0.0705233	0.210681	0	0	4.81783	12.776	DUSP1;PPIA
neural crest cell migration (GO:0001755)	2/37	0.0705233	0.210681	0	0	4.81783	12.776	FN1;CORO1C
positive regulation of calcium ion transport (GO:0051928)	2/37	0.0705233	0.210681	0	0	4.81783	12.776	LGALS3;STC1
activation of cysteine-type endopeptidase activity involved in apoptotic process (GO:0006919)	3/81	0.0708856	0.211172	0	0	3.24959	8.60064	FAM162A;CYCS;HSPD1
positive regulation of tumor necrosis factor superfamily cytokine production (GO:1903557)	3/81	0.0708856	0.211172	0	0	3.24959	8.60064	HMGB1;MIF;THBS1
defense response to virus (GO:0051607)	4/133	0.0728691	0.216458	0	0	2.6243	6.87328	BNIP3L;BNIP3;PMAIP1;FLNA
regulation of cyclin-dependent protein serine/threonine kinase activity (GO:0000079)	3/82	0.0729644	0.216458	0	0	3.20829	8.39861	GADD45A;ACTB;EGFR
regulation of G protein-coupled receptor signaling pathway (GO:0008277)	3/82	0.0729644	0.216458	0	0	3.20829	8.39861	CXCL8;YWHAB;CALM1
connective tissue development (GO:0061448)	2/38	0.0738803	0.217661	0	0	4.68376	12.2026	ARID5B;CD44
response to estradiol (GO:0032355)	2/38	0.0738803	0.217661	0	0	4.68376	12.2026	ANXA1;EGFR
spliceosomal snRNP assembly (GO:0000387)	2/38	0.0738803	0.217661	0	0	4.68376	12.2026	SNRPD2;SNRPB
ncRNA export from nucleus (GO:0097064)	2/38	0.0738803	0.217661	0	0	4.68376	12.2026	NPM1;TPR
positive regulation of production of molecular mediator of immune response (GO:0002702)	2/38	0.0738803	0.217661	0	0	4.68376	12.2026	GPI;SLC7A5
response to insulin (GO:0032868)	3/84	0.0772028	0.218349	0	0	3.12876	8.01374	PKM;RAB13;TRIB3
regulation of cellular component biogenesis (GO:0044087)	2/39	0.0772877	0.218349	0	0	4.55694	11.6668	HSPA8;HSP90AA1
protein localization to plasma membrane (GO:0072659)	4/136	0.0776656	0.218349	0	0	2.56426	6.55257	RAB13;FLNA;ATP1B3;S100A10
cellular calcium ion homeostasis (GO:0006874)	4/136	0.0776656	0.218349	0	0	2.56426	6.55257	YWHAE;STC1;ATP2A2;TPT1
retrograde vesicle-mediated transport, Golgi to endoplasmic reticulum (GO:0006890)	3/85	0.0793619	0.218349	0	0	3.09044	7.83037	ARF4;COPA;PLPP3
aldehyde biosynthetic process (GO:0046184)	1/7	0.079744	0.218349	0	0	14.0128	35.4373	TPI1
arginine catabolic process (GO:0006527)	1/7	0.079744	0.218349	0	0	14.0128	35.4373	DDAH1
regulation of atrial cardiac muscle cell membrane repolarization (GO:0060372)	1/7	0.079744	0.218349	0	0	14.0128	35.4373	FLNA
regulation of cardiac muscle cell membrane potential (GO:0086036)	1/7	0.079744	0.218349	0	0	14.0128	35.4373	ATP2A2
regulation of cGMP-mediated signaling (GO:0010752)	1/7	0.079744	0.218349	0	0	14.0128	35.4373	THBS1
regulation of entry of bacterium into host cell (GO:2000535)	1/7	0.079744	0.218349	0	0	14.0128	35.4373	CXCL8
citrulline metabolic process (GO:0000052)	1/7	0.079744	0.218349	0	0	14.0128	35.4373	DDAH1
collagen-activated tyrosine kinase receptor signaling pathway (GO:0038063)	1/7	0.079744	0.218349	0	0	14.0128	35.4373	COL1A1
regulation of mesenchymal stem cell differentiation (GO:2000739)	1/7	0.079744	0.218349	0	0	14.0128	35.4373	PDGFRA
regulation of metallopeptidase activity (GO:1905048)	1/7	0.079744	0.218349	0	0	14.0128	35.4373	TIMP1
regulation of morphogenesis of an epithelium (GO:1905330)	1/7	0.079744	0.218349	0	0	14.0128	35.4373	GJA1
regulation of T-helper 1 cell differentiation (GO:0045625)	1/7	0.079744	0.218349	0	0	14.0128	35.4373	ANXA1
gap junction assembly (GO:0016264)	1/7	0.079744	0.218349	0	0	14.0128	35.4373	GJA1
regulation of transforming growth factor beta1 production (GO:0032908)	1/7	0.079744	0.218349	0	0	14.0128	35.4373	THBS1
glyceraldehyde-3-phosphate metabolic process (GO:0019682)	1/7	0.079744	0.218349	0	0	14.0128	35.4373	TPI1
hemostasis (GO:0007599)	1/7	0.079744	0.218349	0	0	14.0128	35.4373	GPI
response to host defenses (GO:0052200)	1/7	0.079744	0.218349	0	0	14.0128	35.4373	UBC
ribosomal large subunit export from nucleus (GO:0000055)	1/7	0.079744	0.218349	0	0	14.0128	35.4373	NPM1
ribosomal small subunit export from nucleus (GO:0000056)	1/7	0.079744	0.218349	0	0	14.0128	35.4373	NPM1
rRNA-containing ribonucleoprotein complex export from nucleus (GO:0071428)	1/7	0.079744	0.218349	0	0	14.0128	35.4373	NPM1
serine transport (GO:0032329)	1/7	0.079744	0.218349	0	0	14.0128	35.4373	SLC38A2
smooth muscle cell migration (GO:0014909)	1/7	0.079744	0.218349	0	0	14.0128	35.4373	PLAT
long-term synaptic depression (GO:0060292)	1/7	0.079744	0.218349	0	0	14.0128	35.4373	PLK2
lymphoid progenitor cell differentiation (GO:0002320)	1/7	0.079744	0.218349	0	0	14.0128	35.4373	SOX4
maintenance of protein location in extracellular region (GO:0071694)	1/7	0.079744	0.218349	0	0	14.0128	35.4373	LTBP1
thyroid hormone transport (GO:0070327)	1/7	0.079744	0.218349	0	0	14.0128	35.4373	SLC7A5
membrane fission (GO:0090148)	1/7	0.079744	0.218349	0	0	14.0128	35.4373	CORO1C
ureter development (GO:0072189)	1/7	0.079744	0.218349	0	0	14.0128	35.4373	FOXF1
mitral valve development (GO:0003174)	1/7	0.079744	0.218349	0	0	14.0128	35.4373	SOX4
modulation by symbiont of host defense response (GO:0052031)	1/7	0.079744	0.218349	0	0	14.0128	35.4373	UBC
mRNA transcription by RNA polymerase II (GO:0042789)	1/7	0.079744	0.218349	0	0	14.0128	35.4373	ATF4
negative regulation of cardiocyte differentiation (GO:1905208)	1/7	0.079744	0.218349	0	0	14.0128	35.4373	EGFR
negative regulation of DNA repair (GO:0045738)	1/7	0.079744	0.218349	0	0	14.0128	35.4373	RPS3
negative regulation of membrane protein ectodomain proteolysis (GO:0051045)	1/7	0.079744	0.218349	0	0	14.0128	35.4373	TIMP1
negative regulation of mitochondrial outer membrane permeabilization involved in apoptotic signaling pathway (GO:1901029)	1/7	0.079744	0.218349	0	0	14.0128	35.4373	HSPA1A
negative regulation of p38MAPK cascade (GO:1903753)	1/7	0.079744	0.218349	0	0	14.0128	35.4373	DUSP1
negative regulation of stress-activated protein kinase signaling cascade (GO:0070303)	1/7	0.079744	0.218349	0	0	14.0128	35.4373	PPIA
negative regulation of type 2 immune response (GO:0002829)	1/7	0.079744	0.218349	0	0	14.0128	35.4373	ANXA1
noradrenergic neuron differentiation (GO:0003357)	1/7	0.079744	0.218349	0	0	14.0128	35.4373	SOX4
positive regulation of chemokine (C-X-C motif) ligand 2 production (GO:2000343)	1/7	0.079744	0.218349	0	0	14.0128	35.4373	HMGB1
positive regulation of cytoplasmic translation (GO:2000767)	1/7	0.079744	0.218349	0	0	14.0128	35.4373	PKM
positive regulation of fibroblast apoptotic process (GO:2000271)	1/7	0.079744	0.218349	0	0	14.0128	35.4373	BTG1
positive regulation of lamellipodium morphogenesis (GO:2000394)	1/7	0.079744	0.218349	0	0	14.0128	35.4373	CORO1C
positive regulation of microtubule nucleation (GO:0090063)	1/7	0.079744	0.218349	0	0	14.0128	35.4373	HSPA1A
positive regulation of mitotic cell cycle spindle assembly checkpoint (GO:0090267)	1/7	0.079744	0.218349	0	0	14.0128	35.4373	TPR
positive regulation of potassium ion import across plasma membrane (GO:1903288)	1/7	0.079744	0.218349	0	0	14.0128	35.4373	ATP1B3
positive regulation of respiratory burst (GO:0060267)	1/7	0.079744	0.218349	0	0	14.0128	35.4373	RPS19
positive regulation of spindle checkpoint (GO:0090232)	1/7	0.079744	0.218349	0	0	14.0128	35.4373	TPR
positive regulation of vesicle fusion (GO:0031340)	1/7	0.079744	0.218349	0	0	14.0128	35.4373	ANXA1
posttranslational protein targeting to membrane, translocation (GO:0031204)	1/7	0.079744	0.218349	0	0	14.0128	35.4373	HSPA5
regulation of canonical Wnt signaling pathway (GO:0060828)	6/253	0.0799763	0.218704	0	0	2.06129	5.20688	COL1A1;TPBG;PTPRO;PFDN5;SOX4;EGFR
bone development (GO:0060348)	2/40	0.0807437	0.220238	0	0	4.4368	11.1651	GJA1;STC1
digestive tract development (GO:0048565)	2/40	0.0807437	0.220238	0	0	4.4368	11.1651	CXCL8;FOXF1
regulation of interferon-gamma production (GO:0032649)	3/86	0.0815471	0.222146	0	0	3.05305	7.65271	SLC7A5;HMGB1;HSPD1
positive regulation of nucleic acid-templated transcription (GO:1903508)	10/511	0.0820783	0.223307	0	0	1.70129	4.25336	COL1A1;ACTA2;NPM1;CEBPB;FOXF1;HMGA1;FOS;SOX4;EGFR;ATF4
protein dephosphorylation (GO:0006470)	4/139	0.0826165	0.224485	0	0	2.5069	6.25106	PPP1R15A;DUSP5;DUSP1;PTPRO
negative regulation of angiogenesis (GO:0016525)	3/87	0.0837582	0.227298	0	0	3.01655	7.48052	SERPINE1;PGK1;THBS1
endosome organization (GO:0007032)	2/41	0.0842468	0.227324	0	0	4.32281	10.6947	SQSTM1;CORO1C
JNK cascade (GO:0007254)	2/41	0.0842468	0.227324	0	0	4.32281	10.6947	UBC;UBE2N
keratinocyte differentiation (GO:0030216)	2/41	0.0842468	0.227324	0	0	4.32281	10.6947	ANXA1;TXNIP
T cell differentiation (GO:0030217)	2/41	0.0842468	0.227324	0	0	4.32281	10.6947	ANXA1;SOX4
protein localization to cell periphery (GO:1990778)	4/140	0.0843007	0.227324	0	0	2.48834	6.15457	RAB13;FLNA;ATP1B3;S100A10
positive regulation of cell differentiation (GO:0045597)	6/258	0.0859329	0.229258	0	0	2.01988	4.95716	COL1A1;GJA1;CEBPB;BTG1;HSP90AB1;IGFBP3
negative regulation of binding (GO:0051100)	3/88	0.0859948	0.229258	0	0	2.98091	7.31358	NFKBIA;TMBIM6;ACTB
positive regulation of cellular catabolic process (GO:0031331)	4/141	0.0860016	0.229258	0	0	2.47005	6.05999	HSP90AA1;PLK2;BNIP3;HMGB1
Ras protein signal transduction (GO:0007265)	4/142	0.0877192	0.229258	0	0	2.45202	5.96728	COL1A2;ARHGDIA;PLK2;RHOB
positive regulation of inflammatory response (GO:0050729)	3/89	0.0882566	0.229258	0	0	2.9461	7.15168	NFKBIA;RPS19;SERPINE1
post-Golgi vesicle-mediated transport (GO:0006892)	3/89	0.0882566	0.229258	0	0	2.9461	7.15168	HSPA8;CLTC;CLTA
alpha-beta T cell activation (GO:0046631)	1/8	0.0906068	0.229258	0	0	12.0103	28.8395	ANXA1
aromatic compound biosynthetic process (GO:0019438)	1/8	0.0906068	0.229258	0	0	12.0103	28.8395	PSAT1
aspartate family amino acid biosynthetic process (GO:0009067)	1/8	0.0906068	0.229258	0	0	12.0103	28.8395	ASNS
regulation of anion transport (GO:0044070)	1/8	0.0906068	0.229258	0	0	12.0103	28.8395	STC1
regulation of apoptotic cell clearance (GO:2000425)	1/8	0.0906068	0.229258	0	0	12.0103	28.8395	HMGB1
atrial cardiac muscle cell to AV node cell signaling (GO:0086026)	1/8	0.0906068	0.229258	0	0	12.0103	28.8395	GJA1
basic amino acid transport (GO:0015802)	1/8	0.0906068	0.229258	0	0	12.0103	28.8395	SLC7A1
regulation of cardiac muscle cell action potential involved in regulation of contraction (GO:0098909)	1/8	0.0906068	0.229258	0	0	12.0103	28.8395	ATP2A2
regulation of chaperone-mediated autophagy (GO:1904714)	1/8	0.0906068	0.229258	0	0	12.0103	28.8395	EEF1A1
regulation of cyclic-nucleotide phosphodiesterase activity (GO:0051342)	1/8	0.0906068	0.229258	0	0	12.0103	28.8395	CALM1
cellular response to interferon-alpha (GO:0035457)	1/8	0.0906068	0.229258	0	0	12.0103	28.8395	TPR
regulation of intrinsic apoptotic signaling pathway by p53 class mediator (GO:1902253)	1/8	0.0906068	0.229258	0	0	12.0103	28.8395	EIF5A
regulation of lymphocyte apoptotic process (GO:0070228)	1/8	0.0906068	0.229258	0	0	12.0103	28.8395	LGALS3
cytoplasmic sequestering of NF-kappaB (GO:0007253)	1/8	0.0906068	0.229258	0	0	12.0103	28.8395	NFKBIA
regulation of myeloid leukocyte differentiation (GO:0002761)	1/8	0.0906068	0.229258	0	0	12.0103	28.8395	CEBPB
regulation of oxidative stress-induced neuron death (GO:1903203)	1/8	0.0906068	0.229258	0	0	12.0103	28.8395	ATF4
regulation of phospholipase A2 activity (GO:0032429)	1/8	0.0906068	0.229258	0	0	12.0103	28.8395	ANXA1
regulation of potassium ion import (GO:1903286)	1/8	0.0906068	0.229258	0	0	12.0103	28.8395	ATP1B3
endonucleolytic cleavage in ITS1 to separate SSU-rRNA from 5.8S rRNA and LSU-rRNA from tricistronic rRNA transcript (SSU-rRNA, 5.8S rRNA, LSU-rRNA) (GO:0000447)	1/8	0.0906068	0.229258	0	0	12.0103	28.8395	RPS21
establishment of Golgi localization (GO:0051683)	1/8	0.0906068	0.229258	0	0	12.0103	28.8395	YWHAZ
regulation of response to wounding (GO:1903034)	1/8	0.0906068	0.229258	0	0	12.0103	28.8395	PLAU
fructose metabolic process (GO:0006000)	1/8	0.0906068	0.229258	0	0	12.0103	28.8395	ALDOA
regulation of T-helper 2 cell differentiation (GO:0045628)	1/8	0.0906068	0.229258	0	0	12.0103	28.8395	ANXA1
fusion of virus membrane with host plasma membrane (GO:0019064)	1/8	0.0906068	0.229258	0	0	12.0103	28.8395	PPIA
regulation of transcription from RNA polymerase II promoter in response to oxidative stress (GO:0043619)	1/8	0.0906068	0.229258	0	0	12.0103	28.8395	ATF4
regulation of vascular wound healing (GO:0061043)	1/8	0.0906068	0.229258	0	0	12.0103	28.8395	SERPINE1
integrin activation (GO:0033622)	1/8	0.0906068	0.229258	0	0	12.0103	28.8395	FN1
skeletal muscle tissue regeneration (GO:0043403)	1/8	0.0906068	0.229258	0	0	12.0103	28.8395	ANXA1
lens fiber cell development (GO:0070307)	1/8	0.0906068	0.229258	0	0	12.0103	28.8395	ATF4
leukocyte aggregation (GO:0070486)	1/8	0.0906068	0.229258	0	0	12.0103	28.8395	CD44
membrane fusion involved in viral entry into host cell (GO:0039663)	1/8	0.0906068	0.229258	0	0	12.0103	28.8395	PPIA
vascular associated smooth muscle contraction (GO:0014829)	1/8	0.0906068	0.229258	0	0	12.0103	28.8395	ACTA2
venous blood vessel development (GO:0060841)	1/8	0.0906068	0.229258	0	0	12.0103	28.8395	FOXF1
myoblast migration (GO:0051451)	1/8	0.0906068	0.229258	0	0	12.0103	28.8395	ANXA1
negative regulation of alpha-beta T cell differentiation (GO:0046639)	1/8	0.0906068	0.229258	0	0	12.0103	28.8395	HMGB1
negative regulation of glucose import (GO:0046325)	1/8	0.0906068	0.229258	0	0	12.0103	28.8395	PEA15
negative regulation of macrophage migration (GO:1905522)	1/8	0.0906068	0.229258	0	0	12.0103	28.8395	MIF
negative regulation of mitochondrial fusion (GO:0010637)	1/8	0.0906068	0.229258	0	0	12.0103	28.8395	BNIP3
negative regulation of mitochondrial membrane potential (GO:0010917)	1/8	0.0906068	0.229258	0	0	12.0103	28.8395	PMAIP1
negative regulation of phospholipase activity (GO:0010519)	1/8	0.0906068	0.229258	0	0	12.0103	28.8395	ANXA1
peptidyl-proline hydroxylation to 4-hydroxy-L-proline (GO:0018401)	1/8	0.0906068	0.229258	0	0	12.0103	28.8395	P4HA1
peptidyl-tyrosine dephosphorylation involved in inactivation of protein kinase activity (GO:1990264)	1/8	0.0906068	0.229258	0	0	12.0103	28.8395	PTPRO
positive regulation of fibroblast migration (GO:0010763)	1/8	0.0906068	0.229258	0	0	12.0103	28.8395	THBS1
positive regulation of muscle contraction (GO:0045933)	1/8	0.0906068	0.229258	0	0	12.0103	28.8395	ENO1
positive regulation of myeloid cell apoptotic process (GO:0033034)	1/8	0.0906068	0.229258	0	0	12.0103	28.8395	ANXA1
positive regulation of ryanodine-sensitive calcium-release channel activity (GO:0060316)	1/8	0.0906068	0.229258	0	0	12.0103	28.8395	CALM1
regulation of cell-substrate adhesion (GO:0010810)	2/43	0.0913879	0.230414	0	0	4.11153	9.83741	PTPRO;CORO1C
negative regulation of proteolysis (GO:0045861)	2/43	0.0913879	0.230414	0	0	4.11153	9.83741	PLAT;TIMP1
positive regulation of phospholipase C activity (GO:0010863)	2/43	0.0913879	0.230414	0	0	4.11153	9.83741	PDGFRA;EGFR
toll-like receptor signaling pathway (GO:0002224)	3/91	0.0928548	0.233285	0	0	2.87885	6.84222	UBC;HMGB1;HSPD1
positive regulation of supramolecular fiber organization (GO:1902905)	3/91	0.0928548	0.233285	0	0	2.87885	6.84222	WDR1;RPS3;PFN1
positive regulation of transport (GO:0051050)	3/91	0.0928548	0.233285	0	0	2.87885	6.84222	ANXA1;SGK1;ACTB
cation transmembrane transport (GO:0098655)	2/44	0.0950228	0.23582	0	0	4.01343	9.44616	SLC7A5;SLC7A1
regulation of endothelial cell apoptotic process (GO:2000351)	2/44	0.0950228	0.23582	0	0	4.01343	9.44616	SERPINE1;THBS1
embryonic organ morphogenesis (GO:0048562)	2/44	0.0950228	0.23582	0	0	4.01343	9.44616	PDGFRA;FOXF1
intracellular protein transmembrane transport (GO:0065002)	2/44	0.0950228	0.23582	0	0	4.01343	9.44616	HSPA5;HSPD1
intracellular steroid hormone receptor signaling pathway (GO:0030518)	2/44	0.0950228	0.23582	0	0	4.01343	9.44616	DDX17;RBFOX2
positive regulation of potassium ion transmembrane transport (GO:1901381)	2/44	0.0950228	0.23582	0	0	4.01343	9.44616	FLNA;ATP1B3
positive regulation of receptor-mediated endocytosis (GO:0048260)	2/44	0.0950228	0.23582	0	0	4.01343	9.44616	CD63;SERPINE1
positive regulation of stress fiber assembly (GO:0051496)	2/44	0.0950228	0.23582	0	0	4.01343	9.44616	TPM1;S100A10
cellular response to fibroblast growth factor stimulus (GO:0044344)	3/92	0.0951904	0.23582	0	0	2.84636	6.69429	CXCL8;RBFOX2;CD44
regulation of peptidyl-tyrosine phosphorylation (GO:0050730)	3/92	0.0951904	0.23582	0	0	2.84636	6.69429	MIF;CD44;EGFR
T cell activation (GO:0042110)	3/92	0.0951904	0.23582	0	0	2.84636	6.69429	SOX4;CD44;HSPD1
positive regulation of transmembrane receptor protein serine/threonine kinase signaling pathway (GO:0090100)	3/92	0.0951904	0.23582	0	0	2.84636	6.69429	HSP90AB1;GDF15;THBS1
regulation of inflammatory response (GO:0050727)	5/206	0.0975297	0.24018	0	0	2.10667	4.90349	NFKBIA;ANXA1;TNFAIP6;SERPINE1;PTGS2
regulation of cytosolic calcium ion concentration (GO:0051480)	4/148	0.0983692	0.24018	0	0	2.34914	5.44772	YWHAE;PDGFRA;BDKRB2;HMGB1
cellular response to radiation (GO:0071478)	2/45	0.0986987	0.24018	0	0	3.9199	9.07724	GADD45A;RHOB
negative regulation of T cell activation (GO:0050868)	2/45	0.0986987	0.24018	0	0	3.9199	9.07724	LGALS3;CEBPB
negative regulation of nucleic acid-templated transcription (GO:1903507)	9/464	0.0997975	0.24018	0	0	1.68254	3.8776	KLF10;HSPA8;RBFOX2;BHLHE40;HMGA1;ARID5B;TRIB3;ENO1;PFDN5
regulation of kinase activity (GO:0043549)	3/94	0.0999333	0.24018	0	0	2.78352	6.41115	EEF1A1;PDGFRA;EGFR
negative regulation of MAPK cascade (GO:0043409)	3/94	0.0999333	0.24018	0	0	2.78352	6.41115	UCHL1;DUSP1;PPIA
ATF6-mediated unfolded protein response (GO:0036500)	1/9	0.101342	0.24018	0	0	10.5085	24.0567	HSPA5
regulation of cell adhesion molecule production (GO:0060353)	1/9	0.101342	0.24018	0	0	10.5085	24.0567	CXCL8
regulation of dendritic cell antigen processing and presentation (GO:0002604)	1/9	0.101342	0.24018	0	0	10.5085	24.0567	THBS1
regulation of endothelial cell differentiation (GO:0045601)	1/9	0.101342	0.24018	0	0	10.5085	24.0567	BTG1
regulation of fibroblast apoptotic process (GO:2000269)	1/9	0.101342	0.24018	0	0	10.5085	24.0567	BTG1
collagen-activated signaling pathway (GO:0038065)	1/9	0.101342	0.24018	0	0	10.5085	24.0567	COL1A1
regulation of mammary gland epithelial cell proliferation (GO:0033599)	1/9	0.101342	0.24018	0	0	10.5085	24.0567	RTN4
DNA topological change (GO:0006265)	1/9	0.101342	0.24018	0	0	10.5085	24.0567	HMGB1
endosome to melanosome transport (GO:0035646)	1/9	0.101342	0.24018	0	0	10.5085	24.0567	CD63
endosome to pigment granule transport (GO:0043485)	1/9	0.101342	0.24018	0	0	10.5085	24.0567	CD63
endothelial cell chemotaxis (GO:0035767)	1/9	0.101342	0.24018	0	0	10.5085	24.0567	RAB13
regulation of skeletal muscle cell differentiation (GO:2001014)	1/9	0.101342	0.24018	0	0	10.5085	24.0567	DDX17
fructose 1,6-bisphosphate metabolic process (GO:0030388)	1/9	0.101342	0.24018	0	0	10.5085	24.0567	ALDOA
regulation of transmembrane transporter activity (GO:0022898)	1/9	0.101342	0.24018	0	0	10.5085	24.0567	ACTB
regulation of vesicle fusion (GO:0031338)	1/9	0.101342	0.24018	0	0	10.5085	24.0567	ANXA1
response to magnesium ion (GO:0032026)	1/9	0.101342	0.24018	0	0	10.5085	24.0567	THBS1
hormone transport (GO:0009914)	1/9	0.101342	0.24018	0	0	10.5085	24.0567	SLC7A5
sensory organ morphogenesis (GO:0090596)	1/9	0.101342	0.24018	0	0	10.5085	24.0567	COL5A2
ketone biosynthetic process (GO:0042181)	1/9	0.101342	0.24018	0	0	10.5085	24.0567	TPI1
maintenance of apical/basal cell polarity (GO:0035090)	1/9	0.101342	0.24018	0	0	10.5085	24.0567	WDR1
maintenance of epithelial cell apical/basal polarity (GO:0045199)	1/9	0.101342	0.24018	0	0	10.5085	24.0567	WDR1
T-helper 1 type immune response (GO:0042088)	1/9	0.101342	0.24018	0	0	10.5085	24.0567	HMGB1
tetrahydrofolate interconversion (GO:0035999)	1/9	0.101342	0.24018	0	0	10.5085	24.0567	MTHFD2
mitochondrial fragmentation involved in apoptotic process (GO:0043653)	1/9	0.101342	0.24018	0	0	10.5085	24.0567	BNIP3
mitral valve morphogenesis (GO:0003183)	1/9	0.101342	0.24018	0	0	10.5085	24.0567	SOX4
negative regulation of exocytosis (GO:0045920)	1/9	0.101342	0.24018	0	0	10.5085	24.0567	ANXA1
negative regulation of lipid localization (GO:1905953)	1/9	0.101342	0.24018	0	0	10.5085	24.0567	NFKBIA
ornithine metabolic process (GO:0006591)	1/9	0.101342	0.24018	0	0	10.5085	24.0567	ODC1
positive regulation of ATP biosynthetic process (GO:2001171)	1/9	0.101342	0.24018	0	0	10.5085	24.0567	ENO1
positive regulation of protein kinase A signaling (GO:0010739)	1/9	0.101342	0.24018	0	0	10.5085	24.0567	MIF
positive regulation of sequestering of triglyceride (GO:0010890)	1/9	0.101342	0.24018	0	0	10.5085	24.0567	PLIN2
positive regulation of tumor necrosis factor-mediated signaling pathway (GO:1903265)	1/9	0.101342	0.24018	0	0	10.5085	24.0567	HSPA1A
ciliary basal body-plasma membrane docking (GO:0097711)	3/95	0.10234	0.240318	0	0	2.75313	6.27563	YWHAE;HSP90AA1;TUBA1A
alpha-amino acid metabolic process (GO:1901605)	2/46	0.102414	0.240318	0	0	3.83061	8.72894	DDAH1;ASNS
regulation of cellular protein localization (GO:1903827)	2/46	0.102414	0.240318	0	0	3.83061	8.72894	HSP90AA1;HSP90AB1
erythrocyte differentiation (GO:0030218)	2/46	0.102414	0.240318	0	0	3.83061	8.72894	HSPA9;RPS19
regulation of telomerase activity (GO:0051972)	2/46	0.102414	0.240318	0	0	3.83061	8.72894	HSP90AA1;HSP90AB1
spliceosomal complex assembly (GO:0000245)	2/46	0.102414	0.240318	0	0	3.83061	8.72894	SNRPD2;SF3B1
positive regulation of response to stimulus (GO:0048584)	2/46	0.102414	0.240318	0	0	3.83061	8.72894	FXR1;HMGA1
positive regulation of smooth muscle cell proliferation (GO:0048661)	2/46	0.102414	0.240318	0	0	3.83061	8.72894	GJA1;THBS1
postreplication repair (GO:0006301)	2/46	0.102414	0.240318	0	0	3.83061	8.72894	UBC;UBE2N
regulation of DNA binding (GO:0051101)	2/47	0.106167	0.247452	0	0	3.7453	8.39973	NFKBIA;HMGB1
regulation of T cell activation (GO:0050863)	2/47	0.106167	0.247452	0	0	3.7453	8.39973	LGALS3;HSPD1
negative regulation of cold-induced thermogenesis (GO:0120163)	2/47	0.106167	0.247452	0	0	3.7453	8.39973	RHEB;ATF4
positive regulation of cell-cell adhesion (GO:0022409)	2/47	0.106167	0.247452	0	0	3.7453	8.39973	PLPP3;CD44
positive regulation of neuron death (GO:1901216)	2/47	0.106167	0.247452	0	0	3.7453	8.39973	FOS;ATF4
positive regulation of MAPK cascade (GO:0043410)	6/274	0.106583	0.247452	0	0	1.89773	4.24869	PDGFRA;GDF15;MIF;HMGB1;CD44;EGFR
calcium ion homeostasis (GO:0055074)	3/97	0.107222	0.247452	0	0	2.69427	6.01593	STC1;ATP2A2;TPT1
positive regulation of cold-induced thermogenesis (GO:0120162)	3/97	0.107222	0.247452	0	0	2.69427	6.01593	GJA1;CEBPB;EPAS1
dephosphorylation (GO:0016311)	4/153	0.107682	0.247452	0	0	2.26973	5.05825	DUSP5;DUSP1;PTPRO;PLPP3
positive regulation of Wnt signaling pathway (GO:0030177)	4/153	0.107682	0.247452	0	0	2.26973	5.05825	COL1A1;ATP6V0C;SOX4;EGFR
antigen processing and presentation of exogenous peptide antigen via MHC class II (GO:0019886)	3/98	0.109696	0.247452	0	0	2.66578	5.89148	DYNC1LI2;CLTC;CLTA
RNA splicing (GO:0008380)	3/98	0.109696	0.247452	0	0	2.66578	5.89148	SNRPD2;SF3B1;SNRPB
cellular response to ionizing radiation (GO:0071479)	2/48	0.109957	0.247452	0	0	3.66369	8.0882	GADD45A;RHOB
regulation of interleukin-10 production (GO:0032653)	2/48	0.109957	0.247452	0	0	3.66369	8.0882	HMGB1;HSPD1
regulation of interleukin-2 production (GO:0032663)	2/48	0.109957	0.247452	0	0	3.66369	8.0882	ANXA1;RPS3
regulation of protein metabolic process (GO:0051246)	2/48	0.109957	0.247452	0	0	3.66369	8.0882	HSP90AB1;ODC1
establishment of protein localization to mitochondrion (GO:0072655)	2/48	0.109957	0.247452	0	0	3.66369	8.0882	HSPD1;SLC25A6
negative regulation of MAP kinase activity (GO:0043407)	2/48	0.109957	0.247452	0	0	3.66369	8.0882	UCHL1;DUSP1
negative regulation of mitotic cell cycle (GO:0045930)	2/48	0.109957	0.247452	0	0	3.66369	8.0882	BTG1;PLK2
nucleus organization (GO:0006997)	2/48	0.109957	0.247452	0	0	3.66369	8.0882	RPS19;TPR
adherens junction assembly (GO:0034333)	1/10	0.111951	0.247452	0	0	9.34043	20.4527	ACTB
Rap protein signal transduction (GO:0032486)	1/10	0.111951	0.247452	0	0	9.34043	20.4527	PLK2
regulation of actin filament-based movement (GO:1903115)	1/10	0.111951	0.247452	0	0	9.34043	20.4527	STC1
apical protein localization (GO:0045176)	1/10	0.111951	0.247452	0	0	9.34043	20.4527	ACTB
arginine metabolic process (GO:0006525)	1/10	0.111951	0.247452	0	0	9.34043	20.4527	DDAH1
regulation of endoplasmic reticulum unfolded protein response (GO:1900101)	1/10	0.111951	0.247452	0	0	9.34043	20.4527	HSPA5
cellular response to dopamine (GO:1903351)	1/10	0.111951	0.247452	0	0	9.34043	20.4527	ATF4
regulation of high voltage-gated calcium channel activity (GO:1901841)	1/10	0.111951	0.247452	0	0	9.34043	20.4527	CALM1
regulation of microtubule nucleation (GO:0010968)	1/10	0.111951	0.247452	0	0	9.34043	20.4527	HSPA1A
endothelial tube morphogenesis (GO:0061154)	1/10	0.111951	0.247452	0	0	9.34043	20.4527	RHOB
regulation of protein neddylation (GO:2000434)	1/10	0.111951	0.247452	0	0	9.34043	20.4527	EPAS1
regulation of receptor binding (GO:1900120)	1/10	0.111951	0.247452	0	0	9.34043	20.4527	ATP2A2
regulation of RNA polymerase II transcription preinitiation complex assembly (GO:0045898)	1/10	0.111951	0.247452	0	0	9.34043	20.4527	HMGB1
formation of translation preinitiation complex (GO:0001731)	1/10	0.111951	0.247452	0	0	9.34043	20.4527	EIF5
regulation of type B pancreatic cell development (GO:2000074)	1/10	0.111951	0.247452	0	0	9.34043	20.4527	RHEB
granulocyte activation (GO:0036230)	1/10	0.111951	0.247452	0	0	9.34043	20.4527	CXCL8
granulocyte migration (GO:0097530)	1/10	0.111951	0.247452	0	0	9.34043	20.4527	ANXA1
response to dopamine (GO:1903350)	1/10	0.111951	0.247452	0	0	9.34043	20.4527	ATF4
rRNA 3'-end processing (GO:0031125)	1/10	0.111951	0.247452	0	0	9.34043	20.4527	RPS21
rRNA pseudouridine synthesis (GO:0031118)	1/10	0.111951	0.247452	0	0	9.34043	20.4527	NOP10
sarcoplasmic reticulum calcium ion transport (GO:0070296)	1/10	0.111951	0.247452	0	0	9.34043	20.4527	ATP2A2
sequestering of actin monomers (GO:0042989)	1/10	0.111951	0.247452	0	0	9.34043	20.4527	TMSB10
L-serine metabolic process (GO:0006563)	1/10	0.111951	0.247452	0	0	9.34043	20.4527	PSAT1
modification-dependent macromolecule catabolic process (GO:0043632)	1/10	0.111951	0.247452	0	0	9.34043	20.4527	UBC
muscle cell migration (GO:0014812)	1/10	0.111951	0.247452	0	0	9.34043	20.4527	PLAT
negative regulation of cell adhesion mediated by integrin (GO:0033629)	1/10	0.111951	0.247452	0	0	9.34043	20.4527	SERPINE1
negative regulation of hormone secretion (GO:0046888)	1/10	0.111951	0.247452	0	0	9.34043	20.4527	GJA1
negative regulation of inclusion body assembly (GO:0090084)	1/10	0.111951	0.247452	0	0	9.34043	20.4527	HSPA1A
negative regulation of receptor binding (GO:1900121)	1/10	0.111951	0.247452	0	0	9.34043	20.4527	ATP2A2
negative regulation of transcription from RNA polymerase II promoter in response to stress (GO:0097201)	1/10	0.111951	0.247452	0	0	9.34043	20.4527	HSPA1A
negative regulation of transmembrane transport (GO:0034763)	1/10	0.111951	0.247452	0	0	9.34043	20.4527	THBS1
negative regulation of voltage-gated calcium channel activity (GO:1901386)	1/10	0.111951	0.247452	0	0	9.34043	20.4527	CALM1
neuron projection fasciculation (GO:0106030)	1/10	0.111951	0.247452	0	0	9.34043	20.4527	RTN4
positive regulation by symbiont of entry into host (GO:0075294)	1/10	0.111951	0.247452	0	0	9.34043	20.4527	LGALS1
positive regulation of establishment of protein localization to telomere (GO:1904851)	1/10	0.111951	0.247452	0	0	9.34043	20.4527	CCT5
positive regulation of viral entry into host cell (GO:0046598)	1/10	0.111951	0.247452	0	0	9.34043	20.4527	LGALS1
response to UV (GO:0009411)	3/99	0.112193	0.247729	0	0	2.63788	5.77046	NPM1;EGFR;ATF4
receptor internalization (GO:0031623)	2/49	0.113782	0.248921	0	0	3.58556	7.7931	CXCL8;CLTC
regulation of cellular localization (GO:0060341)	2/49	0.113782	0.248921	0	0	3.58556	7.7931	HSP90AA1;HSP90AB1
cellular response to mechanical stimulus (GO:0071260)	2/49	0.113782	0.248921	0	0	3.58556	7.7931	GADD45A;BNIP3
regulation of smooth muscle cell proliferation (GO:0048660)	2/49	0.113782	0.248921	0	0	3.58556	7.7931	IGFBP3;THBS1
regulation of stress-activated MAPK cascade (GO:0032872)	2/49	0.113782	0.248921	0	0	3.58556	7.7931	PPIA;EGFR
response to glucose (GO:0009749)	2/49	0.113782	0.248921	0	0	3.58556	7.7931	THBS1;SOX4
inner mitochondrial membrane organization (GO:0007007)	2/49	0.113782	0.248921	0	0	3.58556	7.7931	HSPA9;GHITM
negative regulation of catabolic process (GO:0009895)	2/49	0.113782	0.248921	0	0	3.58556	7.7931	FLNA;EGFR
positive regulation of reactive oxygen species metabolic process (GO:2000379)	2/49	0.113782	0.248921	0	0	3.58556	7.7931	GADD45A;THBS1
antigen processing and presentation of peptide antigen via MHC class II (GO:0002495)	3/100	0.114711	0.250438	0	0	2.61055	5.65273	DYNC1LI2;CLTC;CLTA
organic acid transport (GO:0015849)	3/100	0.114711	0.250438	0	0	2.61055	5.65273	SLC38A1;SLC38A2;SLC7A1
regulation of cellular component movement (GO:0051270)	2/50	0.117642	0.255532	0	0	3.51068	7.51326	RPS19;EGFR
iron ion transport (GO:0006826)	2/50	0.117642	0.255532	0	0	3.51068	7.51326	CLTC;ATP6V0C
positive regulation of cell morphogenesis involved in differentiation (GO:0010770)	2/50	0.117642	0.255532	0	0	3.51068	7.51326	FLNA;S100A10
cellular response to lipid (GO:0071396)	5/219	0.118066	0.255532	0	0	1.97738	4.22471	CXCL8;SERPINE1;CXCL1;HMGB1;EGFR
response to lipopolysaccharide (GO:0032496)	4/159	0.119362	0.255532	0	0	2.1812	4.63636	CXCL8;SERPINE1;CXCL1;HMGB1
calcium-mediated signaling (GO:0019722)	3/102	0.11981	0.255532	0	0	2.55755	5.42672	CXCL8;ATP2A2;EGFR
cell junction assembly (GO:0034329)	3/102	0.11981	0.255532	0	0	2.55755	5.42672	FN1;FLNA;ACTB
regulation of proteasomal ubiquitin-dependent protein catabolic process (GO:0032434)	3/102	0.11981	0.255532	0	0	2.55755	5.42672	HSP90AB1;TRIB3;HSPA1A
regulation of axonogenesis (GO:0050770)	2/51	0.121533	0.255532	0	0	3.43886	7.24764	ARHGDIA;RTN4
regulation of cellular amine metabolic process (GO:0033238)	2/51	0.121533	0.255532	0	0	3.43886	7.24764	NQO1;ODC1
regulation of protein modification process (GO:0031399)	2/51	0.121533	0.255532	0	0	3.43886	7.24764	FN1;CORO1C
positive regulation of fat cell differentiation (GO:0045600)	2/51	0.121533	0.255532	0	0	3.43886	7.24764	CEBPB;PTGS2
antigen processing and presentation of exogenous peptide antigen (GO:0002478)	3/103	0.122391	0.255532	0	0	2.53185	5.31822	DYNC1LI2;CLTC;CLTA
atrial septum morphogenesis (GO:0060413)	1/11	0.122435	0.255532	0	0	8.40596	17.654	SOX4
cardiac muscle cell membrane repolarization (GO:0099622)	1/11	0.122435	0.255532	0	0	8.40596	17.654	YWHAE
cell differentiation in spinal cord (GO:0021515)	1/11	0.122435	0.255532	0	0	8.40596	17.654	SOX4
regulation of establishment of protein localization to telomere (GO:0070203)	1/11	0.122435	0.255532	0	0	8.40596	17.654	CCT5
cellular response to UV-A (GO:0071492)	1/11	0.122435	0.255532	0	0	8.40596	17.654	TIMP1
regulation of inclusion body assembly (GO:0090083)	1/11	0.122435	0.255532	0	0	8.40596	17.654	HSPA1A
columnar/cuboidal epithelial cell differentiation (GO:0002065)	1/11	0.122435	0.255532	0	0	8.40596	17.654	SOX4
cyclooxygenase pathway (GO:0019371)	1/11	0.122435	0.255532	0	0	8.40596	17.654	PTGS2
regulation of mitochondrial fusion (GO:0010635)	1/11	0.122435	0.255532	0	0	8.40596	17.654	BNIP3
regulation of protein localization to Cajal body (GO:1904869)	1/11	0.122435	0.255532	0	0	8.40596	17.654	CCT5
regulation of synapse maturation (GO:0090128)	1/11	0.122435	0.255532	0	0	8.40596	17.654	YWHAZ
regulation of T cell apoptotic process (GO:0070232)	1/11	0.122435	0.255532	0	0	8.40596	17.654	LGALS3
regulation of T cell mediated immunity (GO:0002709)	1/11	0.122435	0.255532	0	0	8.40596	17.654	HMGB1
glycerol metabolic process (GO:0006071)	1/11	0.122435	0.255532	0	0	8.40596	17.654	TPI1
Golgi inheritance (GO:0048313)	1/11	0.122435	0.255532	0	0	8.40596	17.654	YWHAZ
induction of positive chemotaxis (GO:0050930)	1/11	0.122435	0.255532	0	0	8.40596	17.654	CXCL8
isotype switching (GO:0045190)	1/11	0.122435	0.255532	0	0	8.40596	17.654	HSPD1
T cell homeostasis (GO:0043029)	1/11	0.122435	0.255532	0	0	8.40596	17.654	PMAIP1
tetrahydrofolate metabolic process (GO:0046653)	1/11	0.122435	0.255532	0	0	8.40596	17.654	MTHFD2
V(D)J recombination (GO:0033151)	1/11	0.122435	0.255532	0	0	8.40596	17.654	HMGB1
vasoconstriction (GO:0042310)	1/11	0.122435	0.255532	0	0	8.40596	17.654	ACTA2
negative regulation of activin receptor signaling pathway (GO:0032926)	1/11	0.122435	0.255532	0	0	8.40596	17.654	FST
negative regulation of calcium ion transmembrane transport (GO:1903170)	1/11	0.122435	0.255532	0	0	8.40596	17.654	YWHAE
negative regulation of centrosome duplication (GO:0010826)	1/11	0.122435	0.255532	0	0	8.40596	17.654	NPM1
negative regulation of oxidative stress-induced neuron death (GO:1903204)	1/11	0.122435	0.255532	0	0	8.40596	17.654	ATF4
negative regulation of sprouting angiogenesis (GO:1903671)	1/11	0.122435	0.255532	0	0	8.40596	17.654	THBS1
negative regulation of T-helper cell differentiation (GO:0045623)	1/11	0.122435	0.255532	0	0	8.40596	17.654	ANXA1
peptidyl-proline hydroxylation (GO:0019511)	1/11	0.122435	0.255532	0	0	8.40596	17.654	P4HA1
positive regulation of leukocyte apoptotic process (GO:2000108)	1/11	0.122435	0.255532	0	0	8.40596	17.654	ANXA1
positive regulation of posttranscriptional gene silencing (GO:0060148)	1/11	0.122435	0.255532	0	0	8.40596	17.654	FXR1
positive regulation of production of miRNAs involved in gene silencing by miRNA (GO:1903800)	1/11	0.122435	0.255532	0	0	8.40596	17.654	EGFR
positive regulation of protein localization to Cajal body (GO:1904871)	1/11	0.122435	0.255532	0	0	8.40596	17.654	CCT5
regulation of exocytosis (GO:0017157)	2/52	0.125456	0.260563	0	0	3.36991	6.99527	ANXA1;RAB13
signal transduction in response to DNA damage (GO:0042770)	2/52	0.125456	0.260563	0	0	3.36991	6.99527	GADD45A;NDRG1
myeloid cell differentiation (GO:0030099)	2/52	0.125456	0.260563	0	0	3.36991	6.99527	HSPA9;RPS19
negative regulation of protein-containing complex assembly (GO:0031333)	2/52	0.125456	0.260563	0	0	3.36991	6.99527	HSPA5;HMGB1
protein homotetramerization (GO:0051289)	2/52	0.125456	0.260563	0	0	3.36991	6.99527	TRPA1;ALDOA
regulation of JNK cascade (GO:0046328)	3/105	0.127614	0.26203	0	0	2.48195	5.1097	GADD45A;HMGB1;EGFR
regulation of DNA replication (GO:0006275)	2/53	0.129409	0.26203	0	0	3.30367	6.75527	EGFR;S100A11
epidermal cell differentiation (GO:0009913)	2/53	0.129409	0.26203	0	0	3.30367	6.75527	ANXA1;TXNIP
IRE1-mediated unfolded protein response (GO:0036498)	2/53	0.129409	0.26203	0	0	3.30367	6.75527	HSPA5;HYOU1
positive regulation of macroautophagy (GO:0016239)	2/53	0.129409	0.26203	0	0	3.30367	6.75527	BNIP3L;BNIP3
positive regulation of NIK/NF-kappaB signaling (GO:1901224)	2/53	0.129409	0.26203	0	0	3.30367	6.75527	RPS3;EGFR
cellular response to peptide hormone stimulus (GO:0071375)	3/106	0.130255	0.26203	0	0	2.45773	5.00949	PKM;RAB13;TRIB3
protein localization to nucleus (GO:0034504)	3/106	0.130255	0.26203	0	0	2.45773	5.00949	COL1A1;YWHAE;TPR
actin crosslink formation (GO:0051764)	1/12	0.132796	0.26203	0	0	7.64139	15.4275	FLNA
adipose tissue development (GO:0060612)	1/12	0.132796	0.26203	0	0	7.64139	15.4275	ARID5B
regulation of actin filament depolymerization (GO:0030834)	1/12	0.132796	0.26203	0	0	7.64139	15.4275	WDR1
axonal fasciculation (GO:0007413)	1/12	0.132796	0.26203	0	0	7.64139	15.4275	RTN4
regulation of CD4-positive, alpha-beta T cell differentiation (GO:0043370)	1/12	0.132796	0.26203	0	0	7.64139	15.4275	HMGB1
regulation of cell communication by electrical coupling involved in cardiac conduction (GO:1901844)	1/12	0.132796	0.26203	0	0	7.64139	15.4275	CALM1
cell cycle checkpoint signaling (GO:0000075)	1/12	0.132796	0.26203	0	0	7.64139	15.4275	PLK2
cellular response to nitrogen levels (GO:0043562)	1/12	0.132796	0.26203	0	0	7.64139	15.4275	MAP1LC3B
cellular response to nitrogen starvation (GO:0006995)	1/12	0.132796	0.26203	0	0	7.64139	15.4275	MAP1LC3B
regulation of hemopoiesis (GO:1903706)	1/12	0.132796	0.26203	0	0	7.64139	15.4275	LGALS3
dermatan sulfate biosynthetic process (GO:0030208)	1/12	0.132796	0.26203	0	0	7.64139	15.4275	VCAN
regulation of muscle system process (GO:0090257)	1/12	0.132796	0.26203	0	0	7.64139	15.4275	TPM1
digestive system development (GO:0055123)	1/12	0.132796	0.26203	0	0	7.64139	15.4275	FOXF1
endoplasmic reticulum membrane organization (GO:0090158)	1/12	0.132796	0.26203	0	0	7.64139	15.4275	RTN4
regulation of RNA export from nucleus (GO:0046831)	1/12	0.132796	0.26203	0	0	7.64139	15.4275	TPR
glomerular visceral epithelial cell differentiation (GO:0072112)	1/12	0.132796	0.26203	0	0	7.64139	15.4275	PTPRO
regulation of vascular associated smooth muscle cell migration (GO:1904752)	1/12	0.132796	0.26203	0	0	7.64139	15.4275	TPM1
replicative senescence (GO:0090399)	1/12	0.132796	0.26203	0	0	7.64139	15.4275	SERPINE1
Golgi localization (GO:0051645)	1/12	0.132796	0.26203	0	0	7.64139	15.4275	YWHAZ
serine family amino acid biosynthetic process (GO:0009070)	1/12	0.132796	0.26203	0	0	7.64139	15.4275	PSAT1
sphingoid metabolic process (GO:0046519)	1/12	0.132796	0.26203	0	0	7.64139	15.4275	PLPP3
macrophage chemotaxis (GO:0048246)	1/12	0.132796	0.26203	0	0	7.64139	15.4275	LGALS3
maintenance of protein localization in endoplasmic reticulum (GO:0035437)	1/12	0.132796	0.26203	0	0	7.64139	15.4275	HSPA5
mitochondrial electron transport, ubiquinol to cytochrome c (GO:0006122)	1/12	0.132796	0.26203	0	0	7.64139	15.4275	CYCS
urogenital system development (GO:0001655)	1/12	0.132796	0.26203	0	0	7.64139	15.4275	ANXA1
morphogenesis of a polarized epithelium (GO:0001738)	1/12	0.132796	0.26203	0	0	7.64139	15.4275	ACTB
mRNA transcription (GO:0009299)	1/12	0.132796	0.26203	0	0	7.64139	15.4275	ATF4
negative regulation of amyloid fibril formation (GO:1905907)	1/12	0.132796	0.26203	0	0	7.64139	15.4275	PFDN5
negative regulation of calcineurin-mediated signaling (GO:0106057)	1/12	0.132796	0.26203	0	0	7.64139	15.4275	FHL2
negative regulation of calcineurin-NFAT signaling cascade (GO:0070885)	1/12	0.132796	0.26203	0	0	7.64139	15.4275	FHL2
negative regulation of cell division (GO:0051782)	1/12	0.132796	0.26203	0	0	7.64139	15.4275	TXNIP
negative regulation of fatty acid biosynthetic process (GO:0045717)	1/12	0.132796	0.26203	0	0	7.64139	15.4275	TRIB3
negative regulation of glucose transmembrane transport (GO:0010829)	1/12	0.132796	0.26203	0	0	7.64139	15.4275	PEA15
negative regulation of hemostasis (GO:1900047)	1/12	0.132796	0.26203	0	0	7.64139	15.4275	SERPINE1
negative regulation of release of sequestered calcium ion into cytosol (GO:0051280)	1/12	0.132796	0.26203	0	0	7.64139	15.4275	CALM1
negative regulation of ryanodine-sensitive calcium-release channel activity (GO:0060315)	1/12	0.132796	0.26203	0	0	7.64139	15.4275	CALM1
negative regulation of vascular permeability (GO:0043116)	1/12	0.132796	0.26203	0	0	7.64139	15.4275	DDAH1
neurotransmitter uptake (GO:0001504)	1/12	0.132796	0.26203	0	0	7.64139	15.4275	SLC38A1
phosphate ion transmembrane transport (GO:0035435)	1/12	0.132796	0.26203	0	0	7.64139	15.4275	SLC20A1
positive regulation of actin filament depolymerization (GO:0030836)	1/12	0.132796	0.26203	0	0	7.64139	15.4275	WDR1
positive regulation of cellular senescence (GO:2000774)	1/12	0.132796	0.26203	0	0	7.64139	15.4275	HMGA1
positive regulation of protein depolymerization (GO:1901881)	1/12	0.132796	0.26203	0	0	7.64139	15.4275	WDR1
positive regulation of protein localization to chromosome, telomeric region (GO:1904816)	1/12	0.132796	0.26203	0	0	7.64139	15.4275	CCT5
positive regulation of protein maturation (GO:1903319)	1/12	0.132796	0.26203	0	0	7.64139	15.4275	SOX4
positive regulation of sodium ion transmembrane transport (GO:1902307)	1/12	0.132796	0.26203	0	0	7.64139	15.4275	ATP1B3
posttranslational protein targeting to endoplasmic reticulum membrane (GO:0006620)	1/12	0.132796	0.26203	0	0	7.64139	15.4275	HSPA5
regulation of cellular amino acid metabolic process (GO:0006521)	2/54	0.133391	0.262717	0	0	3.23997	6.52684	NQO1;ODC1
striated muscle contraction (GO:0006941)	2/54	0.133391	0.262717	0	0	3.23997	6.52684	TPM1;ALDOA
negative regulation of transmembrane receptor protein serine/threonine kinase signaling pathway (GO:0090101)	3/108	0.135594	0.26681	0	0	2.41067	4.81673	FST;UBC;HSPA1A
regulation of cardiac conduction (GO:1903779)	2/55	0.1374	0.26928	0	0	3.17868	6.30924	ATP2A2;ATP1B3
regulation of nucleic acid-templated transcription (GO:1903506)	8/430	0.137709	0.26928	0	0	1.60821	3.18847	CEBPB;BTG1;MAGED1;BHLHE40;HMGA1;PFDN5;SOX4;ATF4
regulation of gene expression (GO:0010468)	17/1079	0.138391	0.26928	0	0	1.367	2.70348	CEBPB;BTG1;CXCL8;MAGED1;FN1;HMGA1;MIF;ACTA2;SLC7A5;GJA1;BHLHE40;RPS3;SLC38A2;PFDN5;SOX4;ATF4;HSPA1A
protein-containing complex disassembly (GO:0032984)	2/56	0.141435	0.26928	0	0	3.11966	6.10178	HSPA8;MAP1LC3B
autophagosome organization (GO:1905037)	2/56	0.141435	0.26928	0	0	3.11966	6.10178	MAP1LC3B;ATP2A2
chemokine-mediated signaling pathway (GO:0070098)	2/56	0.141435	0.26928	0	0	3.11966	6.10178	CXCL8;CXCL1
glycosaminoglycan catabolic process (GO:0006027)	2/56	0.141435	0.26928	0	0	3.11966	6.10178	VCAN;CD44
negative regulation of metabolic process (GO:0009892)	2/56	0.141435	0.26928	0	0	3.11966	6.10178	RHEB;ATF4
peptidyl-tyrosine modification (GO:0018212)	2/56	0.141435	0.26928	0	0	3.11966	6.10178	PDGFRA;EGFR
pseudouridine synthesis (GO:0001522)	1/13	0.143035	0.26928	0	0	7.00426	13.6209	NOP10
atrial cardiac muscle cell action potential (GO:0086014)	1/13	0.143035	0.26928	0	0	7.00426	13.6209	GJA1
regulation of cell aging (GO:0090342)	1/13	0.143035	0.26928	0	0	7.00426	13.6209	MIF
regulation of cell communication by electrical coupling (GO:0010649)	1/13	0.143035	0.26928	0	0	7.00426	13.6209	CALM1
regulation of chemokine (C-X-C motif) ligand 2 production (GO:2000341)	1/13	0.143035	0.26928	0	0	7.00426	13.6209	HMGB1
cardiac right ventricle morphogenesis (GO:0003215)	1/13	0.143035	0.26928	0	0	7.00426	13.6209	SOX4
cellular biogenic amine metabolic process (GO:0006576)	1/13	0.143035	0.26928	0	0	7.00426	13.6209	ODC1
cellular potassium ion homeostasis (GO:0030007)	1/13	0.143035	0.26928	0	0	7.00426	13.6209	ATP1B3
regulation of histone modification (GO:0031056)	1/13	0.143035	0.26928	0	0	7.00426	13.6209	UBE2N
chondroitin sulfate catabolic process (GO:0030207)	1/13	0.143035	0.26928	0	0	7.00426	13.6209	VCAN
regulation of membrane repolarization (GO:0060306)	1/13	0.143035	0.26928	0	0	7.00426	13.6209	YWHAE
dermatan sulfate metabolic process (GO:0030205)	1/13	0.143035	0.26928	0	0	7.00426	13.6209	VCAN
detection of calcium ion (GO:0005513)	1/13	0.143035	0.26928	0	0	7.00426	13.6209	CALM1
regulation of nucleocytoplasmic transport (GO:0046822)	1/13	0.143035	0.26928	0	0	7.00426	13.6209	TPR
embryonic hemopoiesis (GO:0035162)	1/13	0.143035	0.26928	0	0	7.00426	13.6209	ATF4
endonucleolytic cleavage of tricistronic rRNA transcript (SSU-rRNA, 5.8S rRNA, LSU-rRNA) (GO:0000479)	1/13	0.143035	0.26928	0	0	7.00426	13.6209	RPS21
entry into host (GO:0044409)	1/13	0.143035	0.26928	0	0	7.00426	13.6209	PPIA
regulation of response to stress (GO:0080134)	1/13	0.143035	0.26928	0	0	7.00426	13.6209	SLC38A2
ribosomal subunit export from nucleus (GO:0000054)	1/13	0.143035	0.26928	0	0	7.00426	13.6209	NPM1
sodium ion export across plasma membrane (GO:0036376)	1/13	0.143035	0.26928	0	0	7.00426	13.6209	ATP1B3
spinal cord development (GO:0021510)	1/13	0.143035	0.26928	0	0	7.00426	13.6209	SOX4
negative regulation of CD4-positive, alpha-beta T cell activation (GO:2000515)	1/13	0.143035	0.26928	0	0	7.00426	13.6209	HMGB1
negative regulation of cell morphogenesis involved in differentiation (GO:0010771)	1/13	0.143035	0.26928	0	0	7.00426	13.6209	CORO1C
negative regulation of chromatin organization (GO:1905268)	1/13	0.143035	0.26928	0	0	7.00426	13.6209	HMGA1
negative regulation of chromatin silencing (GO:0031936)	1/13	0.143035	0.26928	0	0	7.00426	13.6209	HMGA1
negative regulation of gene silencing (GO:0060969)	1/13	0.143035	0.26928	0	0	7.00426	13.6209	HMGA1
negative regulation of macromolecule biosynthetic process (GO:0010558)	1/13	0.143035	0.26928	0	0	7.00426	13.6209	CLTC
negative regulation of macrophage derived foam cell differentiation (GO:0010745)	1/13	0.143035	0.26928	0	0	7.00426	13.6209	NFKBIA
negative regulation of mononuclear cell migration (GO:0071676)	1/13	0.143035	0.26928	0	0	7.00426	13.6209	DUSP1
negative regulation of nucleocytoplasmic transport (GO:0046823)	1/13	0.143035	0.26928	0	0	7.00426	13.6209	TPR
negative regulation of substrate adhesion-dependent cell spreading (GO:1900025)	1/13	0.143035	0.26928	0	0	7.00426	13.6209	CORO1C
polyamine metabolic process (GO:0006595)	1/13	0.143035	0.26928	0	0	7.00426	13.6209	ODC1
positive regulation of cell aging (GO:0090343)	1/13	0.143035	0.26928	0	0	7.00426	13.6209	HMGA1
positive regulation of cellular carbohydrate metabolic process (GO:0010676)	1/13	0.143035	0.26928	0	0	7.00426	13.6209	PMAIP1
positive regulation of heterochromatin assembly (GO:0031453)	1/13	0.143035	0.26928	0	0	7.00426	13.6209	TPR
positive regulation of protein localization to cell surface (GO:2000010)	1/13	0.143035	0.26928	0	0	7.00426	13.6209	HSP90AB1
positive regulation of purine nucleotide biosynthetic process (GO:1900373)	1/13	0.143035	0.26928	0	0	7.00426	13.6209	ENO1
positive regulation of ruffle assembly (GO:1900029)	1/13	0.143035	0.26928	0	0	7.00426	13.6209	PFN1
positive regulation of transporter activity (GO:0032411)	1/13	0.143035	0.26928	0	0	7.00426	13.6209	SGK1
positive regulation of vascular endothelial cell proliferation (GO:1905564)	1/13	0.143035	0.26928	0	0	7.00426	13.6209	HMGB1
positive regulation of interferon-gamma production (GO:0032729)	2/57	0.145496	0.273671	0	0	3.06278	5.90384	SLC7A5;HSPD1
protein transport (GO:0015031)	7/369	0.147656	0.27749	0	0	1.63833	3.1339	ARF4;NPM1;COPA;CLTC;RAB13;TXNIP;ATP6V0C
positive regulation of metabolic process (GO:0009893)	3/113	0.149261	0.278497	0	0	2.30051	4.3757	GJA1;CEBPB;EPAS1
receptor metabolic process (GO:0043112)	2/58	0.149581	0.278497	0	0	3.00794	5.71483	CXCL8;CLTC
autophagosome assembly (GO:0000045)	2/58	0.149581	0.278497	0	0	3.00794	5.71483	MAP1LC3B;ATP2A2
chordate embryonic development (GO:0043009)	2/58	0.149581	0.278497	0	0	3.00794	5.71483	COL1A1;FOXF1
muscle organ development (GO:0007517)	2/58	0.149581	0.278497	0	0	3.00794	5.71483	FXR1;TAGLN
positive regulation of mitotic cell cycle phase transition (GO:1901992)	2/58	0.149581	0.278497	0	0	3.00794	5.71483	ANXA1;EGFR
protein localization to vacuole (GO:0072665)	1/14	0.153154	0.278497	0	0	6.46514	12.1306	RTN4
cardiac left ventricle morphogenesis (GO:0003214)	1/14	0.153154	0.278497	0	0	6.46514	12.1306	FOXF1
cellular copper ion homeostasis (GO:0006878)	1/14	0.153154	0.278497	0	0	6.46514	12.1306	MT2A
regulation of IRE1-mediated unfolded protein response (GO:1903894)	1/14	0.153154	0.278497	0	0	6.46514	12.1306	HSPA5
regulation of lamellipodium organization (GO:1902743)	1/14	0.153154	0.278497	0	0	6.46514	12.1306	CD44
cytoplasmic sequestering of transcription factor (GO:0042994)	1/14	0.153154	0.278497	0	0	6.46514	12.1306	NFKBIA
regulation of response to interferon-gamma (GO:0060330)	1/14	0.153154	0.278497	0	0	6.46514	12.1306	HSP90AB1
renal absorption (GO:0070293)	1/14	0.153154	0.278497	0	0	6.46514	12.1306	SGK1
response to chemokine (GO:1990868)	1/14	0.153154	0.278497	0	0	6.46514	12.1306	DUSP1
response to X-ray (GO:0010165)	1/14	0.153154	0.278497	0	0	6.46514	12.1306	ANXA1
sequestering of extracellular ligand from receptor (GO:0035581)	1/14	0.153154	0.278497	0	0	6.46514	12.1306	LTBP1
T-helper cell differentiation (GO:0042093)	1/14	0.153154	0.278497	0	0	6.46514	12.1306	HMGB1
membrane repolarization during action potential (GO:0086011)	1/14	0.153154	0.278497	0	0	6.46514	12.1306	YWHAE
myeloid dendritic cell activation (GO:0001773)	1/14	0.153154	0.278497	0	0	6.46514	12.1306	HMGB1
NAD biosynthesis via nicotinamide riboside salvage pathway (GO:0034356)	1/14	0.153154	0.278497	0	0	6.46514	12.1306	PTGS2
negative regulation of cell activation (GO:0050866)	1/14	0.153154	0.278497	0	0	6.46514	12.1306	PDGFRA
negative regulation of cell migration involved in sprouting angiogenesis (GO:0090051)	1/14	0.153154	0.278497	0	0	6.46514	12.1306	THBS1
negative regulation of coagulation (GO:0050819)	1/14	0.153154	0.278497	0	0	6.46514	12.1306	SERPINE1
negative regulation of fibroblast growth factor receptor signaling pathway (GO:0040037)	1/14	0.153154	0.278497	0	0	6.46514	12.1306	THBS1
negative regulation of interleukin-12 production (GO:0032695)	1/14	0.153154	0.278497	0	0	6.46514	12.1306	THBS1
negative regulation of translational initiation (GO:0045947)	1/14	0.153154	0.278497	0	0	6.46514	12.1306	TPR
ovarian follicle development (GO:0001541)	1/14	0.153154	0.278497	0	0	6.46514	12.1306	CEBPB
pancreas development (GO:0031016)	1/14	0.153154	0.278497	0	0	6.46514	12.1306	FOXF1
peptidyl-serine dephosphorylation (GO:0070262)	1/14	0.153154	0.278497	0	0	6.46514	12.1306	DUSP1
positive regulation of brown fat cell differentiation (GO:0090336)	1/14	0.153154	0.278497	0	0	6.46514	12.1306	PTGS2
positive regulation of glucose metabolic process (GO:0010907)	1/14	0.153154	0.278497	0	0	6.46514	12.1306	PMAIP1
positive regulation of long-term synaptic potentiation (GO:1900273)	1/14	0.153154	0.278497	0	0	6.46514	12.1306	SQSTM1
positive regulation of macrophage chemotaxis (GO:0010759)	1/14	0.153154	0.278497	0	0	6.46514	12.1306	THBS1
positive regulation of potassium ion transmembrane transporter activity (GO:1901018)	1/14	0.153154	0.278497	0	0	6.46514	12.1306	ATP1B3
positive regulation of protein-containing complex disassembly (GO:0043243)	1/14	0.153154	0.278497	0	0	6.46514	12.1306	BNIP3
positive regulation of T cell receptor signaling pathway (GO:0050862)	1/14	0.153154	0.278497	0	0	6.46514	12.1306	RPS3
positive regulation of T-helper cell differentiation (GO:0045624)	1/14	0.153154	0.278497	0	0	6.46514	12.1306	ANXA1
regulation of secretion by cell (GO:1903530)	2/59	0.153688	0.278994	0	0	2.95502	5.53423	ANXA1;RAB13
positive regulation of apoptotic signaling pathway (GO:2001235)	2/59	0.153688	0.278994	0	0	2.95502	5.53423	RPS3;PMAIP1
calcium ion transport (GO:0006816)	3/115	0.154848	0.280621	0	0	2.2592	4.2141	TRPA1;ATP2A2;TPT1
cellular amide metabolic process (GO:0043603)	3/115	0.154848	0.280621	0	0	2.2592	4.2141	MTHFD2;PLPP3;ATF4
axonogenesis (GO:0007409)	5/240	0.155112	0.280861	0	0	1.79875	3.35216	HSP90AA1;HSP90AB1;PTPRO;S100A6;ACTB
apical junction assembly (GO:0043297)	2/60	0.157818	0.285276	0	0	2.90392	5.36155	WDR1;RAB13
response to organic cyclic compound (GO:0014070)	2/60	0.157818	0.285276	0	0	2.90392	5.36155	ANXA1;PMAIP1
pattern recognition receptor signaling pathway (GO:0002221)	2/61	0.161968	0.286062	0	0	2.85456	5.19631	UBC;HMGB1
acute-phase response (GO:0006953)	1/15	0.163154	0.286062	0	0	6.00304	10.8839	CEBPB
protein trimerization (GO:0070206)	1/15	0.163154	0.286062	0	0	6.00304	10.8839	MIF
androgen receptor signaling pathway (GO:0030521)	1/15	0.163154	0.286062	0	0	6.00304	10.8839	DDX17
regulation of amyloid fibril formation (GO:1905906)	1/15	0.163154	0.286062	0	0	6.00304	10.8839	PFDN5
Arp2/3 complex-mediated actin nucleation (GO:0034314)	1/15	0.163154	0.286062	0	0	6.00304	10.8839	ACTR3
cardiac myofibril assembly (GO:0055003)	1/15	0.163154	0.286062	0	0	6.00304	10.8839	PDGFRA
regulation of cytoplasmic translation (GO:2000765)	1/15	0.163154	0.286062	0	0	6.00304	10.8839	PKM
regulation of endothelial cell chemotaxis (GO:2001026)	1/15	0.163154	0.286062	0	0	6.00304	10.8839	THBS1
cellular response to arsenic-containing substance (GO:0071243)	1/15	0.163154	0.286062	0	0	6.00304	10.8839	ATF3
cellular sodium ion homeostasis (GO:0006883)	1/15	0.163154	0.286062	0	0	6.00304	10.8839	ATP1B3
contractile actin filament bundle assembly (GO:0030038)	1/15	0.163154	0.286062	0	0	6.00304	10.8839	ZYX
dermatan sulfate proteoglycan biosynthetic process (GO:0050651)	1/15	0.163154	0.286062	0	0	6.00304	10.8839	VCAN
regulation of phospholipase C activity (GO:1900274)	1/15	0.163154	0.286062	0	0	6.00304	10.8839	PDGFRA
embryonic cranial skeleton morphogenesis (GO:0048701)	1/15	0.163154	0.286062	0	0	6.00304	10.8839	PDGFRA
endoplasmic reticulum tubular network organization (GO:0071786)	1/15	0.163154	0.286062	0	0	6.00304	10.8839	RTN4
engulfment of apoptotic cell (GO:0043652)	1/15	0.163154	0.286062	0	0	6.00304	10.8839	THBS1
regulation of secretion (GO:0051046)	1/15	0.163154	0.286062	0	0	6.00304	10.8839	SGK1
regulation of sequestering of triglyceride (GO:0010889)	1/15	0.163154	0.286062	0	0	6.00304	10.8839	PLIN2
glucan catabolic process (GO:0009251)	1/15	0.163154	0.286062	0	0	6.00304	10.8839	CALM1
glycogen catabolic process (GO:0005980)	1/15	0.163154	0.286062	0	0	6.00304	10.8839	CALM1
lipoxygenase pathway (GO:0019372)	1/15	0.163154	0.286062	0	0	6.00304	10.8839	PTGS2
stress fiber assembly (GO:0043149)	1/15	0.163154	0.286062	0	0	6.00304	10.8839	ZYX
macrophage migration (GO:1905517)	1/15	0.163154	0.286062	0	0	6.00304	10.8839	LGALS3
membrane raft organization (GO:0031579)	1/15	0.163154	0.286062	0	0	6.00304	10.8839	S100A10
membrane repolarization during cardiac muscle cell action potential (GO:0086013)	1/15	0.163154	0.286062	0	0	6.00304	10.8839	YWHAE
nitric oxide biosynthetic process (GO:0006809)	1/15	0.163154	0.286062	0	0	6.00304	10.8839	NQO1
peptidyl-tyrosine autophosphorylation (GO:0038083)	1/15	0.163154	0.286062	0	0	6.00304	10.8839	EGFR
positive regulation of acute inflammatory response (GO:0002675)	1/15	0.163154	0.286062	0	0	6.00304	10.8839	PTGS2
positive regulation of chromatin organization (GO:1905269)	1/15	0.163154	0.286062	0	0	6.00304	10.8839	UBE2N
positive regulation of DNA damage response, signal transduction by p53 class mediator (GO:0043517)	1/15	0.163154	0.286062	0	0	6.00304	10.8839	PMAIP1
positive regulation of heterotypic cell-cell adhesion (GO:0034116)	1/15	0.163154	0.286062	0	0	6.00304	10.8839	CD44
positive regulation of sprouting angiogenesis (GO:1903672)	1/15	0.163154	0.286062	0	0	6.00304	10.8839	PKM
protein homotrimerization (GO:0070207)	1/15	0.163154	0.286062	0	0	6.00304	10.8839	MIF
protein kinase A signaling (GO:0010737)	1/15	0.163154	0.286062	0	0	6.00304	10.8839	RAB13
protein localization to cell-cell junction (GO:0150105)	1/15	0.163154	0.286062	0	0	6.00304	10.8839	ACTB
regulation of protein binding (GO:0043393)	3/118	0.163349	0.286062	0	0	2.19993	3.98597	TRIB3;TMBIM6;ACTB
positive regulation of protein-containing complex assembly (GO:0031334)	3/118	0.163349	0.286062	0	0	2.19993	3.98597	LGALS3;HSP90AA1;RPS3
double-strand break repair via nonhomologous end joining (GO:0006303)	2/62	0.166138	0.289993	0	0	2.80684	5.0381	UBE2N;HMGB1
I-kappaB kinase/NF-kappaB signaling (GO:0007249)	2/62	0.166138	0.289993	0	0	2.80684	5.0381	NFKBIA;UBC
stress-activated MAPK cascade (GO:0051403)	2/62	0.166138	0.289993	0	0	2.80684	5.0381	UBC;UBE2N
negative regulation of kinase activity (GO:0033673)	2/62	0.166138	0.289993	0	0	2.80684	5.0381	TRIB3;PPIA
cilium assembly (GO:0060271)	6/314	0.168061	0.293111	0	0	1.64788	2.93888	YWHAE;ACTR3;ARF4;HSP90AA1;TUBA1A;FLNA
negative regulation of cytokine production (GO:0001818)	4/182	0.168697	0.293624	0	0	1.89713	3.37623	ANXA1;FN1;HMGB1;THBS1
actin cytoskeleton reorganization (GO:0031532)	2/63	0.170326	0.293624	0	0	2.76068	4.88652	ANXA1;FLNA
amyloid fibril formation (GO:1990000)	2/63	0.170326	0.293624	0	0	2.76068	4.88652	UBC;TGFBI
cellular response to interferon-gamma (GO:0071346)	3/121	0.171987	0.293624	0	0	2.14367	3.77358	MT2A;GAPDH;CD44
protein homooligomerization (GO:0051260)	3/121	0.171987	0.293624	0	0	2.14367	3.77358	TRPA1;MIF;ALDOA
regulation of activin receptor signaling pathway (GO:0032925)	1/16	0.173036	0.293624	0	0	5.60255	9.82831	FST
apoptotic DNA fragmentation (GO:0006309)	1/16	0.173036	0.293624	0	0	5.60255	9.82831	HMGB1
regulation of ATP biosynthetic process (GO:2001169)	1/16	0.173036	0.293624	0	0	5.60255	9.82831	ENO1
regulation of blood vessel endothelial cell proliferation involved in sprouting angiogenesis (GO:1903587)	1/16	0.173036	0.293624	0	0	5.60255	9.82831	THBS1
regulation of chromatin silencing (GO:0031935)	1/16	0.173036	0.293624	0	0	5.60255	9.82831	HMGA1
cellular polysaccharide catabolic process (GO:0044247)	1/16	0.173036	0.293624	0	0	5.60255	9.82831	CALM1
regulation of ERBB signaling pathway (GO:1901184)	1/16	0.173036	0.293624	0	0	5.60255	9.82831	EGFR
cellular response to corticosteroid stimulus (GO:0071384)	1/16	0.173036	0.293624	0	0	5.60255	9.82831	ANXA1
regulation of hormone secretion (GO:0046883)	1/16	0.173036	0.293624	0	0	5.60255	9.82831	ANXA1
regulation of leukocyte activation (GO:0002694)	1/16	0.173036	0.293624	0	0	5.60255	9.82831	MIF
dendritic cell chemotaxis (GO:0002407)	1/16	0.173036	0.293624	0	0	5.60255	9.82831	HMGB1
regulation of mitotic sister chromatid separation (GO:0010965)	1/16	0.173036	0.293624	0	0	5.60255	9.82831	TPR
DNA unwinding involved in DNA replication (GO:0006268)	1/16	0.173036	0.293624	0	0	5.60255	9.82831	HMGA1
eosinophil chemotaxis (GO:0048245)	1/16	0.173036	0.293624	0	0	5.60255	9.82831	LGALS3
eosinophil migration (GO:0072677)	1/16	0.173036	0.293624	0	0	5.60255	9.82831	LGALS3
regulation of systemic arterial blood pressure (GO:0003073)	1/16	0.173036	0.293624	0	0	5.60255	9.82831	DDAH1
glutamine family amino acid catabolic process (GO:0009065)	1/16	0.173036	0.293624	0	0	5.60255	9.82831	DDAH1
killing by host of symbiont cells (GO:0051873)	1/16	0.173036	0.293624	0	0	5.60255	9.82831	GAPDH
sympathetic nervous system development (GO:0048485)	1/16	0.173036	0.293624	0	0	5.60255	9.82831	SOX4
membrane repolarization (GO:0086009)	1/16	0.173036	0.293624	0	0	5.60255	9.82831	ATP1B3
mesenchyme development (GO:0060485)	1/16	0.173036	0.293624	0	0	5.60255	9.82831	FOXF1
negative regulation of DNA replication (GO:0008156)	1/16	0.173036	0.293624	0	0	5.60255	9.82831	S100A11
negative regulation of platelet activation (GO:0010544)	1/16	0.173036	0.293624	0	0	5.60255	9.82831	PDGFRA
negative regulation of release of cytochrome c from mitochondria (GO:0090201)	1/16	0.173036	0.293624	0	0	5.60255	9.82831	GHITM
neural tube development (GO:0021915)	1/16	0.173036	0.293624	0	0	5.60255	9.82831	SOX4
neutrophil activation (GO:0042119)	1/16	0.173036	0.293624	0	0	5.60255	9.82831	CXCL8
nitric oxide metabolic process (GO:0046209)	1/16	0.173036	0.293624	0	0	5.60255	9.82831	NQO1
positive regulation of endothelial cell apoptotic process (GO:2000353)	1/16	0.173036	0.293624	0	0	5.60255	9.82831	THBS1
positive regulation of small molecule metabolic process (GO:0062013)	1/16	0.173036	0.293624	0	0	5.60255	9.82831	PMAIP1
protein secretion (GO:0009306)	2/64	0.174532	0.295458	0	0	2.71602	4.74121	ANXA1;RAB13
regulation of cellular ketone metabolic process (GO:0010565)	2/64	0.174532	0.295458	0	0	2.71602	4.74121	NQO1;ODC1
regulation of extrinsic apoptotic signaling pathway (GO:2001236)	2/64	0.174532	0.295458	0	0	2.71602	4.74121	LGALS3;THBS1
epithelium development (GO:0060429)	3/122	0.174895	0.295837	0	0	2.12555	3.70604	LGALS3;TAGLN;PGK1
endoplasmic reticulum to Golgi vesicle-mediated transport (GO:0006888)	4/185	0.175604	0.296802	0	0	1.8654	3.24491	ARF4;DYNC1LI2;COPA;HYOU1
regulation of tumor necrosis factor production (GO:0032680)	3/124	0.180752	0.302342	0	0	2.0902	3.57556	MIF;HMGB1;THBS1
non-canonical Wnt signaling pathway (GO:0035567)	3/124	0.180752	0.302342	0	0	2.0902	3.57556	CLTC;PFN1;CALM1
regulation of mitotic cell cycle phase transition (GO:1901990)	4/188	0.182607	0.302342	0	0	1.83471	3.11977	YWHAE;HSP90AA1;TUBA1A;UBC
regulation of cardiac muscle contraction by regulation of the release of sequestered calcium ion (GO:0010881)	1/17	0.182802	0.302342	0	0	5.25213	8.92522	CALM1
regulation of cellular response to growth factor stimulus (GO:0090287)	1/17	0.182802	0.302342	0	0	5.25213	8.92522	FST
cell communication by electrical coupling involved in cardiac conduction (GO:0086064)	1/17	0.182802	0.302342	0	0	5.25213	8.92522	GJA1
regulation of leukocyte migration (GO:0002685)	1/17	0.182802	0.302342	0	0	5.25213	8.92522	ANXA1
copper ion homeostasis (GO:0055070)	1/17	0.182802	0.302342	0	0	5.25213	8.92522	MT2A
DNA biosynthetic process (GO:0071897)	1/17	0.182802	0.302342	0	0	5.25213	8.92522	PPIA
regulation of stem cell proliferation (GO:0072091)	1/17	0.182802	0.302342	0	0	5.25213	8.92522	GJA1
gliogenesis (GO:0042063)	1/17	0.182802	0.302342	0	0	5.25213	8.92522	ANXA1
ruffle organization (GO:0031529)	1/17	0.182802	0.302342	0	0	5.25213	8.92522	TPM1
mitochondrial electron transport, cytochrome c to oxygen (GO:0006123)	1/17	0.182802	0.302342	0	0	5.25213	8.92522	CYCS
negative regulation of amyloid-beta formation (GO:1902430)	1/17	0.182802	0.302342	0	0	5.25213	8.92522	RTN4
negative regulation of cell aging (GO:0090344)	1/17	0.182802	0.302342	0	0	5.25213	8.92522	MIF
negative regulation of fatty acid metabolic process (GO:0045922)	1/17	0.182802	0.302342	0	0	5.25213	8.92522	TRIB3
negative regulation of peptidyl-threonine phosphorylation (GO:0010801)	1/17	0.182802	0.302342	0	0	5.25213	8.92522	CALM1
negative regulation of phagocytosis (GO:0050765)	1/17	0.182802	0.302342	0	0	5.25213	8.92522	HMGB1
negative regulation of vascular associated smooth muscle cell proliferation (GO:1904706)	1/17	0.182802	0.302342	0	0	5.25213	8.92522	TPM1
phosphate ion transport (GO:0006817)	1/17	0.182802	0.302342	0	0	5.25213	8.92522	SLC20A1
positive regulation of cyclin-dependent protein serine/threonine kinase activity (GO:0045737)	1/17	0.182802	0.302342	0	0	5.25213	8.92522	EGFR
positive regulation of DNA replication (GO:0045740)	1/17	0.182802	0.302342	0	0	5.25213	8.92522	EGFR
positive regulation of positive chemotaxis (GO:0050927)	1/17	0.182802	0.302342	0	0	5.25213	8.92522	CXCL8
positive regulation of smooth muscle cell migration (GO:0014911)	1/17	0.182802	0.302342	0	0	5.25213	8.92522	S100A11
positive regulation of stem cell proliferation (GO:2000648)	1/17	0.182802	0.302342	0	0	5.25213	8.92522	GJA1
embryonic organ development (GO:0048568)	2/66	0.182993	0.302342	0	0	2.63088	4.46804	CXCL8;ATF4
ERBB signaling pathway (GO:0038127)	2/66	0.182993	0.302342	0	0	2.63088	4.46804	HSP90AA1;EGFR
positive regulation of cell cycle (GO:0045787)	2/66	0.182993	0.302342	0	0	2.63088	4.46804	ASNS;EGFR
positive regulation of cell death (GO:0010942)	2/66	0.182993	0.302342	0	0	2.63088	4.46804	BNIP3;FOS
anion transmembrane transport (GO:0098656)	2/67	0.187246	0.308652	0	0	2.59027	4.33956	SLC7A5;SLC7A1
regulation of gene silencing by miRNA (GO:0060964)	2/67	0.187246	0.308652	0	0	2.59027	4.33956	FXR1;TPR
regulation of viral genome replication (GO:0045069)	2/67	0.187246	0.308652	0	0	2.59027	4.33956	CXCL8;PPIA
negative regulation of cell differentiation (GO:0045596)	4/191	0.1897	0.310047	0	0	1.805	3.00046	NFKBIA;COL5A2;TRIB3;EGFR
regulation of cellular macromolecule biosynthetic process (GO:2000112)	8/468	0.189984	0.310047	0	0	1.47246	2.44549	CEBPB;BTG1;MAGED1;BHLHE40;HMGA1;PFDN5;SOX4;ATF4
interferon-gamma-mediated signaling pathway (GO:0060333)	2/68	0.191513	0.310047	0	0	2.55089	4.21612	MT2A;CD44
acidic amino acid transport (GO:0015800)	1/18	0.192453	0.310047	0	0	4.94293	8.14547	GJA1
alternative mRNA splicing, via spliceosome (GO:0000380)	1/18	0.192453	0.310047	0	0	4.94293	8.14547	DDX17
regulation of brown fat cell differentiation (GO:0090335)	1/18	0.192453	0.310047	0	0	4.94293	8.14547	PTGS2
regulation of catabolic process (GO:0009894)	1/18	0.192453	0.310047	0	0	4.94293	8.14547	ODC1
regulation of cellular protein catabolic process (GO:1903362)	1/18	0.192453	0.310047	0	0	4.94293	8.14547	HSP90AA1
cellular response to dsRNA (GO:0071359)	1/18	0.192453	0.310047	0	0	4.94293	8.14547	NPM1
cellular response to glucocorticoid stimulus (GO:0071385)	1/18	0.192453	0.310047	0	0	4.94293	8.14547	ANXA1
chromatin disassembly (GO:0031498)	1/18	0.192453	0.310047	0	0	4.94293	8.14547	HMGA1
regulation of mitochondrial outer membrane permeabilization involved in apoptotic signaling pathway (GO:1901028)	1/18	0.192453	0.310047	0	0	4.94293	8.14547	HSPA1A
dendritic cell migration (GO:0036336)	1/18	0.192453	0.310047	0	0	4.94293	8.14547	HMGB1
regulation of multicellular organism growth (GO:0040014)	1/18	0.192453	0.310047	0	0	4.94293	8.14547	GDF15
DNA conformation change (GO:0071103)	1/18	0.192453	0.310047	0	0	4.94293	8.14547	HMGB1
regulation of oxidative stress-induced intrinsic apoptotic signaling pathway (GO:1902175)	1/18	0.192453	0.310047	0	0	4.94293	8.14547	PPIA
regulation of production of miRNAs involved in gene silencing by miRNA (GO:1903798)	1/18	0.192453	0.310047	0	0	4.94293	8.14547	EGFR
regulation of protein-containing complex disassembly (GO:0043244)	1/18	0.192453	0.310047	0	0	4.94293	8.14547	BNIP3
regulation of single stranded viral RNA replication via double stranded DNA intermediate (GO:0045091)	1/18	0.192453	0.310047	0	0	4.94293	8.14547	CXCL8
regulation of spindle organization (GO:0090224)	1/18	0.192453	0.310047	0	0	4.94293	8.14547	CLTC
regulation of vascular endothelial cell proliferation (GO:1905562)	1/18	0.192453	0.310047	0	0	4.94293	8.14547	HMGB1
response to interferon-alpha (GO:0035455)	1/18	0.192453	0.310047	0	0	4.94293	8.14547	TPR
hyaluronan catabolic process (GO:0030214)	1/18	0.192453	0.310047	0	0	4.94293	8.14547	CD44
negative regulation of interleukin-8 production (GO:0032717)	1/18	0.192453	0.310047	0	0	4.94293	8.14547	ANXA1
nitric oxide mediated signal transduction (GO:0007263)	1/18	0.192453	0.310047	0	0	4.94293	8.14547	DDAH1
nucleosome disassembly (GO:0006337)	1/18	0.192453	0.310047	0	0	4.94293	8.14547	HMGA1
positive chemotaxis (GO:0050918)	1/18	0.192453	0.310047	0	0	4.94293	8.14547	LGALS3
positive regulation of cell cycle phase transition (GO:1901989)	1/18	0.192453	0.310047	0	0	4.94293	8.14547	NPM1
positive regulation of mRNA splicing, via spliceosome (GO:0048026)	1/18	0.192453	0.310047	0	0	4.94293	8.14547	PRDX6
positive regulation of response to endoplasmic reticulum stress (GO:1905898)	1/18	0.192453	0.310047	0	0	4.94293	8.14547	PMAIP1
plasma membrane bounded cell projection organization (GO:0120036)	3/128	0.192621	0.310084	0	0	2.0229	3.33178	TPM1;RAB13;HMGB1
cell chemotaxis (GO:0060326)	2/69	0.195792	0.314028	0	0	2.51269	4.09745	PDGFRA;RAB13
peptidyl-tyrosine phosphorylation (GO:0018108)	2/69	0.195792	0.314028	0	0	2.51269	4.09745	PDGFRA;EGFR
positive regulation of MAP kinase activity (GO:0043406)	2/69	0.195792	0.314028	0	0	2.51269	4.09745	RPS3;EGFR
positive regulation of protein transport (GO:0051222)	2/69	0.195792	0.314028	0	0	2.51269	4.09745	TPR;PPIA
cellular component assembly (GO:0022607)	5/261	0.196309	0.314028	0	0	1.64942	2.68536	FLNA;QSOX1;YWHAZ;ACTB;RTN4
cellular response to tumor necrosis factor (GO:0071356)	4/194	0.196881	0.314028	0	0	1.77623	2.88664	NFKBIA;EIF5A;CXCL8;RPS3
negative regulation of macromolecule metabolic process (GO:0010605)	4/194	0.196881	0.314028	0	0	1.77623	2.88664	SLC7A5;CXCL8;HSP90AB1;MIF
G2/M transition of mitotic cell cycle (GO:0000086)	3/130	0.198628	0.314028	0	0	1.99084	3.21784	YWHAE;HSP90AA1;TUBA1A
positive regulation of canonical Wnt signaling pathway (GO:0090263)	3/130	0.198628	0.314028	0	0	1.99084	3.21784	COL1A1;SOX4;EGFR
protein localization to membrane (GO:0072657)	4/195	0.199293	0.314028	0	0	1.76684	2.84987	RAB13;FLNA;ATP1B3;S100A10
aerobic electron transport chain (GO:0019646)	2/70	0.200084	0.314028	0	0	2.47562	3.98332	NDUFS5;CYCS
cellular response to light stimulus (GO:0071482)	2/70	0.200084	0.314028	0	0	2.47562	3.98332	NPM1;ATF4
cell cycle G2/M phase transition (GO:0044839)	3/131	0.201649	0.314028	0	0	1.97519	3.16273	YWHAE;HSP90AA1;TUBA1A
actin filament capping (GO:0051693)	1/19	0.201991	0.314028	0	0	4.66809	7.46676	ADD3
aspartate family amino acid metabolic process (GO:0009066)	1/19	0.201991	0.314028	0	0	4.66809	7.46676	ASNS
atrioventricular valve morphogenesis (GO:0003181)	1/19	0.201991	0.314028	0	0	4.66809	7.46676	SOX4
barbed-end actin filament capping (GO:0051016)	1/19	0.201991	0.314028	0	0	4.66809	7.46676	ADD3
regulation of epithelial cell differentiation (GO:0030856)	1/19	0.201991	0.314028	0	0	4.66809	7.46676	CEBPB
regulation of glucose transmembrane transport (GO:0010827)	1/19	0.201991	0.314028	0	0	4.66809	7.46676	TRIB3
regulation of insulin-like growth factor receptor signaling pathway (GO:0043567)	1/19	0.201991	0.314028	0	0	4.66809	7.46676	IGFBP3
regulation of lymphocyte proliferation (GO:0050670)	1/19	0.201991	0.314028	0	0	4.66809	7.46676	LGALS3
cytoplasmic translational initiation (GO:0002183)	1/19	0.201991	0.314028	0	0	4.66809	7.46676	EIF5
regulation of neuroinflammatory response (GO:0150077)	1/19	0.201991	0.314028	0	0	4.66809	7.46676	PTGS2
DNA alkylation (GO:0006305)	1/19	0.201991	0.314028	0	0	4.66809	7.46676	FOS
DNA double-strand break processing (GO:0000729)	1/19	0.201991	0.314028	0	0	4.66809	7.46676	UBE2N
DNA methylation or demethylation (GO:0044728)	1/19	0.201991	0.314028	0	0	4.66809	7.46676	FOS
regulation of peptidyl-serine phosphorylation of STAT protein (GO:0033139)	1/19	0.201991	0.314028	0	0	4.66809	7.46676	GADD45A
endoplasmic reticulum mannose trimming (GO:1904380)	1/19	0.201991	0.314028	0	0	4.66809	7.46676	UBC
folic acid metabolic process (GO:0046655)	1/19	0.201991	0.314028	0	0	4.66809	7.46676	MTHFD2
regulation of vascular endothelial growth factor signaling pathway (GO:1900746)	1/19	0.201991	0.314028	0	0	4.66809	7.46676	CD63
glycerolipid catabolic process (GO:0046503)	1/19	0.201991	0.314028	0	0	4.66809	7.46676	PRDX6
sphingosine metabolic process (GO:0006670)	1/19	0.201991	0.314028	0	0	4.66809	7.46676	PLPP3
long-term memory (GO:0007616)	1/19	0.201991	0.314028	0	0	4.66809	7.46676	SGK1
synaptic transmission, cholinergic (GO:0007271)	1/19	0.201991	0.314028	0	0	4.66809	7.46676	NQO1
maintenance of protein localization in organelle (GO:0072595)	1/19	0.201991	0.314028	0	0	4.66809	7.46676	HSPA5
negative regulation of amyloid precursor protein catabolic process (GO:1902992)	1/19	0.201991	0.314028	0	0	4.66809	7.46676	RTN4
negative regulation of immune system process (GO:0002683)	1/19	0.201991	0.314028	0	0	4.66809	7.46676	COL3A1
negative regulation of oxidative stress-induced intrinsic apoptotic signaling pathway (GO:1902176)	1/19	0.201991	0.314028	0	0	4.66809	7.46676	PPIA
negative regulation of RNA metabolic process (GO:0051253)	1/19	0.201991	0.314028	0	0	4.66809	7.46676	TMBIM6
negative regulation of RNA splicing (GO:0033119)	1/19	0.201991	0.314028	0	0	4.66809	7.46676	TMBIM6
negative regulation of T cell receptor signaling pathway (GO:0050860)	1/19	0.201991	0.314028	0	0	4.66809	7.46676	LGALS3
positive regulation of cellular protein catabolic process (GO:1903364)	1/19	0.201991	0.314028	0	0	4.66809	7.46676	HSP90AA1
positive regulation of establishment of protein localization (GO:1904951)	1/19	0.201991	0.314028	0	0	4.66809	7.46676	CCT5
positive regulation of focal adhesion assembly (GO:0051894)	1/19	0.201991	0.314028	0	0	4.66809	7.46676	S100A10
positive regulation of macrophage migration (GO:1905523)	1/19	0.201991	0.314028	0	0	4.66809	7.46676	THBS1
positive regulation of mitochondrial fission (GO:0090141)	1/19	0.201991	0.314028	0	0	4.66809	7.46676	BNIP3
positive regulation of neutrophil chemotaxis (GO:0090023)	1/19	0.201991	0.314028	0	0	4.66809	7.46676	CXCL8
protein tetramerization (GO:0051262)	2/71	0.204386	0.316598	0	0	2.43961	3.87348	TRPA1;ALDOA
regulation of G1/S transition of mitotic cell cycle (GO:2000045)	2/71	0.204386	0.316598	0	0	2.43961	3.87348	ANXA1;EGFR
gland development (GO:0048732)	2/71	0.204386	0.316598	0	0	2.43961	3.87348	ANXA1;ARID5B
mitochondrial ATP synthesis coupled electron transport (GO:0042775)	2/71	0.204386	0.316598	0	0	2.43961	3.87348	NDUFS5;CYCS
positive regulation of cellular protein localization (GO:1903829)	2/71	0.204386	0.316598	0	0	2.43961	3.87348	HSP90AB1;RTN4
regulation of signal transduction (GO:0009966)	4/198	0.206582	0.319767	0	0	1.73925	2.74289	CD63;IGFBP3;TIMP1;PPIA
RNA metabolic process (GO:0016070)	3/133	0.207722	0.320733	0	0	1.9446	3.05605	DDX17;RBFOX2;RBMS1
cell junction organization (GO:0034330)	2/72	0.208699	0.320733	0	0	2.40464	3.76774	FLNA;ACTB
cell morphogenesis involved in differentiation (GO:0000904)	2/72	0.208699	0.320733	0	0	2.40464	3.76774	FN1;ATF4
negative regulation of epithelial cell proliferation (GO:0050680)	2/72	0.208699	0.320733	0	0	2.40464	3.76774	MAGED1;THBS1
positive regulation of protein secretion (GO:0050714)	2/72	0.208699	0.320733	0	0	2.40464	3.76774	PPIA;SOX4
protein targeting to lysosome (GO:0006622)	1/20	0.211416	0.320733	0	0	4.42217	6.87173	HSPA8
protein-DNA complex disassembly (GO:0032986)	1/20	0.211416	0.320733	0	0	4.42217	6.87173	HMGA1
cellular monovalent inorganic cation homeostasis (GO:0030004)	1/20	0.211416	0.320733	0	0	4.42217	6.87173	ATP1B3
regulation of fibroblast growth factor receptor signaling pathway (GO:0040036)	1/20	0.211416	0.320733	0	0	4.42217	6.87173	THBS1
regulation of granulocyte chemotaxis (GO:0071622)	1/20	0.211416	0.320733	0	0	4.42217	6.87173	THBS1
cortical actin cytoskeleton organization (GO:0030866)	1/20	0.211416	0.320733	0	0	4.42217	6.87173	RAB13
regulation of programmed necrotic cell death (GO:0062098)	1/20	0.211416	0.320733	0	0	4.42217	6.87173	HSP90AA1
endoplasmic reticulum calcium ion homeostasis (GO:0032469)	1/20	0.211416	0.320733	0	0	4.42217	6.87173	ATP2A2
regulation of protein kinase A signaling (GO:0010738)	1/20	0.211416	0.320733	0	0	4.42217	6.87173	MIF
regulation of protein localization to cell periphery (GO:1904375)	1/20	0.211416	0.320733	0	0	4.42217	6.87173	ACTB
eye morphogenesis (GO:0048592)	1/20	0.211416	0.320733	0	0	4.42217	6.87173	COL5A2
folic acid-containing compound metabolic process (GO:0006760)	1/20	0.211416	0.320733	0	0	4.42217	6.87173	MTHFD2
hepaticobiliary system development (GO:0061008)	1/20	0.211416	0.320733	0	0	4.42217	6.87173	ARID5B
insulin secretion (GO:0030073)	1/20	0.211416	0.320733	0	0	4.42217	6.87173	ANXA1
miRNA metabolic process (GO:0010586)	1/20	0.211416	0.320733	0	0	4.42217	6.87173	DDX17
modulation by symbiont of entry into host (GO:0052372)	1/20	0.211416	0.320733	0	0	4.42217	6.87173	CXCL8
negative regulation of lipid storage (GO:0010888)	1/20	0.211416	0.320733	0	0	4.42217	6.87173	NFKBIA
negative regulation of viral life cycle (GO:1903901)	1/20	0.211416	0.320733	0	0	4.42217	6.87173	PPIA
positive regulation of epithelial cell differentiation (GO:0030858)	1/20	0.211416	0.320733	0	0	4.42217	6.87173	BTG1
positive regulation of heart contraction (GO:0045823)	1/20	0.211416	0.320733	0	0	4.42217	6.87173	ATP2A2
positive regulation of interferon-alpha production (GO:0032727)	1/20	0.211416	0.320733	0	0	4.42217	6.87173	HSPD1
positive regulation of peptidyl-lysine acetylation (GO:2000758)	1/20	0.211416	0.320733	0	0	4.42217	6.87173	SOX4
positive regulation of protein processing (GO:0010954)	1/20	0.211416	0.320733	0	0	4.42217	6.87173	ENO1
defense response to Gram-negative bacterium (GO:0050829)	2/73	0.213021	0.322023	0	0	2.37065	3.66589	RPS19;SERPINE1
regulation of Rho protein signal transduction (GO:0035023)	2/73	0.213021	0.322023	0	0	2.37065	3.66589	COL3A1;ARHGDIA
transcription-coupled nucleotide-excision repair (GO:0006283)	2/73	0.213021	0.322023	0	0	2.37065	3.66589	UBC;TCEA1
positive regulation of JNK cascade (GO:0046330)	2/73	0.213021	0.322023	0	0	2.37065	3.66589	GADD45A;HMGB1
positive regulation of synaptic transmission (GO:0050806)	2/73	0.213021	0.322023	0	0	2.37065	3.66589	PLK2;SQSTM1
actin nucleation (GO:0045010)	1/21	0.220731	0.327412	0	0	4.20085	6.3467	ACTR3
regulation of cell-substrate junction assembly (GO:0090109)	1/21	0.220731	0.327412	0	0	4.20085	6.3467	CORO1C
cellular response to estradiol stimulus (GO:0071392)	1/21	0.220731	0.327412	0	0	4.20085	6.3467	EGFR
chondroitin sulfate biosynthetic process (GO:0030206)	1/21	0.220731	0.327412	0	0	4.20085	6.3467	VCAN
endocardial cushion development (GO:0003197)	1/21	0.220731	0.327412	0	0	4.20085	6.3467	FOXF1
epithelial cell development (GO:0002064)	1/21	0.220731	0.327412	0	0	4.20085	6.3467	ACTA2
error-prone translesion synthesis (GO:0042276)	1/21	0.220731	0.327412	0	0	4.20085	6.3467	UBC
response to progesterone (GO:0032570)	1/21	0.220731	0.327412	0	0	4.20085	6.3467	THBS1
histone ubiquitination (GO:0016574)	1/21	0.220731	0.327412	0	0	4.20085	6.3467	UBE2N
rRNA modification (GO:0000154)	1/21	0.220731	0.327412	0	0	4.20085	6.3467	NOP10
sensory perception of pain (GO:0019233)	1/21	0.220731	0.327412	0	0	4.20085	6.3467	TRPA1
spindle assembly checkpoint signaling (GO:0071173)	1/21	0.220731	0.327412	0	0	4.20085	6.3467	TPR
long-term synaptic potentiation (GO:0060291)	1/21	0.220731	0.327412	0	0	4.20085	6.3467	PLK2
mitotic spindle assembly checkpoint signaling (GO:0007094)	1/21	0.220731	0.327412	0	0	4.20085	6.3467	TPR
mitotic spindle checkpoint signaling (GO:0071174)	1/21	0.220731	0.327412	0	0	4.20085	6.3467	TPR
NAD biosynthetic process (GO:0009435)	1/21	0.220731	0.327412	0	0	4.20085	6.3467	PTGS2
negative regulation of cell communication (GO:0010648)	1/21	0.220731	0.327412	0	0	4.20085	6.3467	IGFBP3
negative regulation of ion transmembrane transporter activity (GO:0032413)	1/21	0.220731	0.327412	0	0	4.20085	6.3467	YWHAE
negative regulation of peptidyl-serine phosphorylation (GO:0033137)	1/21	0.220731	0.327412	0	0	4.20085	6.3467	GADD45A
negative regulation of protein localization to cell periphery (GO:1904376)	1/21	0.220731	0.327412	0	0	4.20085	6.3467	CLTC
negative regulation of protein localization to plasma membrane (GO:1903077)	1/21	0.220731	0.327412	0	0	4.20085	6.3467	CLTC
negative regulation of response to wounding (GO:1903035)	1/21	0.220731	0.327412	0	0	4.20085	6.3467	SERPINE1
positive regulation of antigen receptor-mediated signaling pathway (GO:0050857)	1/21	0.220731	0.327412	0	0	4.20085	6.3467	RPS3
positive regulation of immune system process (GO:0002684)	1/21	0.220731	0.327412	0	0	4.20085	6.3467	ANXA1
positive regulation of lipid storage (GO:0010884)	1/21	0.220731	0.327412	0	0	4.20085	6.3467	PLIN2
positive regulation of transcription from RNA polymerase II promoter involved in cellular response to chemical stimulus (GO:1901522)	1/21	0.220731	0.327412	0	0	4.20085	6.3467	ATF4
positive regulation of vascular associated smooth muscle cell proliferation (GO:1904707)	1/21	0.220731	0.327412	0	0	4.20085	6.3467	GJA1
regulation of transcription from RNA polymerase II promoter in response to hypoxia (GO:0061418)	2/75	0.22169	0.328607	0	0	2.30547	3.47313	EPAS1;UBC
mRNA splicing, via spliceosome (GO:0000398)	5/274	0.223528	0.3311	0	0	1.56866	2.3502	DDX17;HSPA8;SNRPD2;SF3B1;SNRPB
cell morphogenesis involved in neuron differentiation (GO:0048667)	2/76	0.226036	0.334095	0	0	2.2742	3.38187	S100A6;ACTB
positive regulation of interleukin-6 production (GO:0032755)	2/76	0.226036	0.334095	0	0	2.2742	3.38187	HMGB1;HSPD1
regulation of cellular component organization (GO:0051128)	3/139	0.226176	0.334095	0	0	1.85824	2.76217	HSPA8;HSP90AA1;SGK1
positive regulation of response to external stimulus (GO:0032103)	3/139	0.226176	0.334095	0	0	1.85824	2.76217	NFKBIA;SERPINE1;THBS1
enzyme linked receptor protein signaling pathway (GO:0007167)	3/140	0.229283	0.334297	0	0	1.84459	2.7167	PDGFRA;BDKRB2;EGFR
neuron projection morphogenesis (GO:0048812)	3/140	0.229283	0.334297	0	0	1.84459	2.7167	S100A6;SGK1;ACTB
regulation of adenylate cyclase activity (GO:0045761)	1/22	0.229936	0.334297	0	0	4.00061	5.88072	CAP1
regulation of cardiac muscle cell membrane repolarization (GO:0099623)	1/22	0.229936	0.334297	0	0	4.00061	5.88072	FLNA
regulation of centrosome cycle (GO:0046605)	1/22	0.229936	0.334297	0	0	4.00061	5.88072	NPM1
regulation of lipid storage (GO:0010883)	1/22	0.229936	0.334297	0	0	4.00061	5.88072	NFKBIA
regulation of membrane protein ectodomain proteolysis (GO:0051043)	1/22	0.229936	0.334297	0	0	4.00061	5.88072	TIMP1
regulation of platelet activation (GO:0010543)	1/22	0.229936	0.334297	0	0	4.00061	5.88072	PDGFRA
error-free translesion synthesis (GO:0070987)	1/22	0.229936	0.334297	0	0	4.00061	5.88072	UBC
female gonad development (GO:0008585)	1/22	0.229936	0.334297	0	0	4.00061	5.88072	CEBPB
regulation of vacuole organization (GO:0044088)	1/22	0.229936	0.334297	0	0	4.00061	5.88072	ENO1
lipid droplet organization (GO:0034389)	1/22	0.229936	0.334297	0	0	4.00061	5.88072	PPIA
maturation of 5.8S rRNA from tricistronic rRNA transcript (SSU-rRNA, 5.8S rRNA, LSU-rRNA) (GO:0000466)	1/22	0.229936	0.334297	0	0	4.00061	5.88072	RPS21
metallo-sulfur cluster assembly (GO:0031163)	1/22	0.229936	0.334297	0	0	4.00061	5.88072	HSPA9
negative regulation of lipid biosynthetic process (GO:0051055)	1/22	0.229936	0.334297	0	0	4.00061	5.88072	TRIB3
negative regulation of lymphocyte activation (GO:0051250)	1/22	0.229936	0.334297	0	0	4.00061	5.88072	LGALS3
negative regulation of mitotic metaphase/anaphase transition (GO:0045841)	1/22	0.229936	0.334297	0	0	4.00061	5.88072	TPR
negative regulation of myeloid cell differentiation (GO:0045638)	1/22	0.229936	0.334297	0	0	4.00061	5.88072	HSPA9
nucleotide-excision repair, DNA duplex unwinding (GO:0000717)	1/22	0.229936	0.334297	0	0	4.00061	5.88072	UBC
positive regulation of calcium ion transmembrane transporter activity (GO:1901021)	1/22	0.229936	0.334297	0	0	4.00061	5.88072	CALM1
positive regulation of granulocyte chemotaxis (GO:0071624)	1/22	0.229936	0.334297	0	0	4.00061	5.88072	CXCL8
positive regulation of neutrophil migration (GO:1902624)	1/22	0.229936	0.334297	0	0	4.00061	5.88072	CXCL8
DNA metabolic process (GO:0006259)	5/277	0.229967	0.334297	0	0	1.55112	2.27987	NPM1;GADD45A;UBC;UBE2N;HMGB1
regulation of organelle assembly (GO:1902115)	2/77	0.230387	0.334297	0	0	2.24376	3.29382	NPM1;PLK2
negative regulation of developmental process (GO:0051093)	2/77	0.230387	0.334297	0	0	2.24376	3.29382	BNIP3;MIF
positive regulation of phosphatidylinositol 3-kinase signaling (GO:0014068)	2/77	0.230387	0.334297	0	0	2.24376	3.29382	PDGFRA;FN1
regulation of small GTPase mediated signal transduction (GO:0051056)	3/141	0.232398	0.336984	0	0	1.83113	2.67217	ARHGDIA;SQSTM1;RHOB
mitotic cell cycle phase transition (GO:0044772)	4/209	0.233931	0.338977	0	0	1.645	2.38973	YWHAE;HSP90AA1;TUBA1A;PLK2
negative regulation of blood vessel morphogenesis (GO:2000181)	2/78	0.234745	0.339105	0	0	2.21413	3.20884	PGK1;THBS1
protein localization to organelle (GO:0033365)	3/142	0.23552	0.339105	0	0	1.81786	2.62855	COL1A1;YWHAE;PPP1R15A
organelle assembly (GO:0070925)	7/425	0.237561	0.339105	0	0	1.41474	2.03345	ACTR3;ARF4;MAP1LC3B;NPM1;RPS3;FLNA;ATP2A2
negative regulation of DNA-binding transcription factor activity (GO:0043433)	3/143	0.23865	0.339105	0	0	1.80478	2.58581	NFKBIA;BHLHE40;FLNA
regulation of interferon-gamma-mediated signaling pathway (GO:0060334)	1/23	0.239032	0.339105	0	0	3.81857	5.46497	HSP90AB1
cytoskeleton-dependent intracellular transport (GO:0030705)	1/23	0.239032	0.339105	0	0	3.81857	5.46497	TUBA1A
regulation of necroptotic process (GO:0060544)	1/23	0.239032	0.339105	0	0	3.81857	5.46497	HSP90AA1
DNA catabolic process, endonucleolytic (GO:0000737)	1/23	0.239032	0.339105	0	0	3.81857	5.46497	HMGB1
DNA methylation (GO:0006306)	1/23	0.239032	0.339105	0	0	3.81857	5.46497	FOS
regulation of release of sequestered calcium ion into cytosol by sarcoplasmic reticulum (GO:0010880)	1/23	0.239032	0.339105	0	0	3.81857	5.46497	CALM1
regulation of supramolecular fiber organization (GO:1902903)	1/23	0.239032	0.339105	0	0	3.81857	5.46497	HSPA8
glucose 6-phosphate metabolic process (GO:0051156)	1/23	0.239032	0.339105	0	0	3.81857	5.46497	GPI
response to nutrient levels (GO:0031667)	1/23	0.239032	0.339105	0	0	3.81857	5.46497	ATF4
hyaluronan metabolic process (GO:0030212)	1/23	0.239032	0.339105	0	0	3.81857	5.46497	CD44
mitotic cell cycle checkpoint signaling (GO:0007093)	1/23	0.239032	0.339105	0	0	3.81857	5.46497	PLK2
negative regulation of extrinsic apoptotic signaling pathway in absence of ligand (GO:2001240)	1/23	0.239032	0.339105	0	0	3.81857	5.46497	HSPA1A
negative regulation of signal transduction in absence of ligand (GO:1901099)	1/23	0.239032	0.339105	0	0	3.81857	5.46497	HSPA1A
nucleotide metabolic process (GO:0009117)	1/23	0.239032	0.339105	0	0	3.81857	5.46497	REXO2
nucleotide-excision repair, DNA damage recognition (GO:0000715)	1/23	0.239032	0.339105	0	0	3.81857	5.46497	UBC
positive regulation of cell cycle G2/M phase transition (GO:1902751)	1/23	0.239032	0.339105	0	0	3.81857	5.46497	NPM1
positive regulation of cholesterol efflux (GO:0010875)	1/23	0.239032	0.339105	0	0	3.81857	5.46497	NFKBIA
positive regulation of epithelial cell apoptotic process (GO:1904037)	1/23	0.239032	0.339105	0	0	3.81857	5.46497	THBS1
positive regulation of interleukin-17 production (GO:0032740)	1/23	0.239032	0.339105	0	0	3.81857	5.46497	SLC7A5
positive regulation of JUN kinase activity (GO:0043507)	1/23	0.239032	0.339105	0	0	3.81857	5.46497	RPS3
positive regulation of morphogenesis of an epithelium (GO:1905332)	1/23	0.239032	0.339105	0	0	3.81857	5.46497	GJA1
positive regulation of mRNA processing (GO:0050685)	1/23	0.239032	0.339105	0	0	3.81857	5.46497	PRDX6
positive regulation of protein autophosphorylation (GO:0031954)	1/23	0.239032	0.339105	0	0	3.81857	5.46497	CALM1
positive regulation of receptor internalization (GO:0002092)	1/23	0.239032	0.339105	0	0	3.81857	5.46497	CD63
positive regulation of transcription by RNA polymerase I (GO:0045943)	1/23	0.239032	0.339105	0	0	3.81857	5.46497	ATF4
protein alkylation (GO:0008213)	1/23	0.239032	0.339105	0	0	3.81857	5.46497	SNRPB
positive regulation of proteasomal ubiquitin-dependent protein catabolic process (GO:0032436)	2/79	0.239107	0.339105	0	0	2.18526	3.12677	TRIB3;HSPA1A
positive regulation of ubiquitin-dependent protein catabolic process (GO:2000060)	2/79	0.239107	0.339105	0	0	2.18526	3.12677	TRIB3;HSPA1A
regulation of fat cell differentiation (GO:0045598)	2/80	0.243473	0.344839	0	0	2.15713	3.04749	CEBPB;TRIB3
regulation of organelle organization (GO:0033043)	2/80	0.243473	0.344839	0	0	2.15713	3.04749	CAPN2;SQSTM1
apoptotic nuclear changes (GO:0030262)	1/24	0.248022	0.346451	0	0	3.65236	5.09225	HMGB1
cardiac muscle cell development (GO:0055013)	1/24	0.248022	0.346451	0	0	3.65236	5.09225	PDGFRA
regulation of cytokine production involved in immune response (GO:0002718)	1/24	0.248022	0.346451	0	0	3.65236	5.09225	SLC7A5
cellular response to catecholamine stimulus (GO:0071870)	1/24	0.248022	0.346451	0	0	3.65236	5.09225	ATF4
defense response to fungus (GO:0050832)	1/24	0.248022	0.346451	0	0	3.65236	5.09225	GAPDH
establishment of mitotic spindle orientation (GO:0000132)	1/24	0.248022	0.346451	0	0	3.65236	5.09225	GJA1
regulation of ruffle assembly (GO:1900027)	1/24	0.248022	0.346451	0	0	3.65236	5.09225	PFN1
extracellular matrix assembly (GO:0085029)	1/24	0.248022	0.346451	0	0	3.65236	5.09225	QSOX1
heterochromatin assembly (GO:0031507)	1/24	0.248022	0.346451	0	0	3.65236	5.09225	HMGA1
iron-sulfur cluster assembly (GO:0016226)	1/24	0.248022	0.346451	0	0	3.65236	5.09225	HSPA9
negative regulation of stress fiber assembly (GO:0051497)	1/24	0.248022	0.346451	0	0	3.65236	5.09225	PFN1
negative regulation of synaptic transmission (GO:0050805)	1/24	0.248022	0.346451	0	0	3.65236	5.09225	PLK2
nucleotide-excision repair, DNA gap filling (GO:0006297)	1/24	0.248022	0.346451	0	0	3.65236	5.09225	UBC
phospholipid catabolic process (GO:0009395)	1/24	0.248022	0.346451	0	0	3.65236	5.09225	PRDX6
positive regulation of cell-substrate junction organization (GO:0150117)	1/24	0.248022	0.346451	0	0	3.65236	5.09225	S100A10
positive regulation of lamellipodium assembly (GO:0010592)	1/24	0.248022	0.346451	0	0	3.65236	5.09225	ACTR3
positive regulation of neuron apoptotic process (GO:0043525)	1/24	0.248022	0.346451	0	0	3.65236	5.09225	ATF4
positive regulation of p38MAPK cascade (GO:1900745)	1/24	0.248022	0.346451	0	0	3.65236	5.09225	GADD45A
positive regulation of viral life cycle (GO:1903902)	1/24	0.248022	0.346451	0	0	3.65236	5.09225	LGALS1
potassium ion homeostasis (GO:0055075)	1/24	0.248022	0.346451	0	0	3.65236	5.09225	ATP1B3
protein alpha-1,2-demannosylation (GO:0036508)	1/24	0.248022	0.346451	0	0	3.65236	5.09225	UBC
positive regulation of cytosolic calcium ion concentration (GO:0007204)	3/147	0.251239	0.350715	0	0	1.75429	2.42329	PDGFRA;BDKRB2;HMGB1
regulation of gene expression, epigenetic (GO:0040029)	2/82	0.252214	0.351157	0	0	2.10299	2.89682	SF3B1;ACTB
ephrin receptor signaling pathway (GO:0048013)	2/82	0.252214	0.351157	0	0	2.10299	2.89682	ACTR3;ACTB
positive regulation of cytoskeleton organization (GO:0051495)	2/82	0.252214	0.351157	0	0	2.10299	2.89682	WDR1;PFN1
positive regulation of protein ubiquitination (GO:0031398)	2/82	0.252214	0.351157	0	0	2.10299	2.89682	UBE2N;TRIB3
regulation of defense response (GO:0031347)	2/83	0.256588	0.351947	0	0	2.07692	2.82521	ANXA1;PTGS2
positive regulation of plasma membrane bounded cell projection assembly (GO:0120034)	2/83	0.256588	0.351947	0	0	2.07692	2.82521	ACTR3;PFN1
cAMP-mediated signaling (GO:0019933)	1/25	0.256906	0.351947	0	0	3.5	4.75666	CAP1
cardiac conduction system development (GO:0003161)	1/25	0.256906	0.351947	0	0	3.5	4.75666	GJA1
cellular response to hexose stimulus (GO:0071331)	1/25	0.256906	0.351947	0	0	3.5	4.75666	SOX4
regulation of heterotypic cell-cell adhesion (GO:0034114)	1/25	0.256906	0.351947	0	0	3.5	4.75666	CD44
regulation of interferon-alpha production (GO:0032647)	1/25	0.256906	0.351947	0	0	3.5	4.75666	HSPD1
regulation of mitochondrial fission (GO:0090140)	1/25	0.256906	0.351947	0	0	3.5	4.75666	BNIP3
regulation of neutrophil chemotaxis (GO:0090022)	1/25	0.256906	0.351947	0	0	3.5	4.75666	CXCL8
energy derivation by oxidation of organic compounds (GO:0015980)	1/25	0.256906	0.351947	0	0	3.5	4.75666	CYCS
regulation of rhodopsin mediated signaling pathway (GO:0022400)	1/25	0.256906	0.351947	0	0	3.5	4.75666	CALM1
regulation of ryanodine-sensitive calcium-release channel activity (GO:0060314)	1/25	0.256906	0.351947	0	0	3.5	4.75666	CALM1
response to dsRNA (GO:0043331)	1/25	0.256906	0.351947	0	0	3.5	4.75666	PMAIP1
response to hexose (GO:0009746)	1/25	0.256906	0.351947	0	0	3.5	4.75666	THBS1
ribosomal large subunit assembly (GO:0000027)	1/25	0.256906	0.351947	0	0	3.5	4.75666	RPL3
in utero embryonic development (GO:0001701)	1/25	0.256906	0.351947	0	0	3.5	4.75666	FOXF1
RNA splicing, via transesterification reactions (GO:0000375)	1/25	0.256906	0.351947	0	0	3.5	4.75666	SF3B1
sodium ion homeostasis (GO:0055078)	1/25	0.256906	0.351947	0	0	3.5	4.75666	ATP1B3
ventricular cardiac muscle tissue development (GO:0003229)	1/25	0.256906	0.351947	0	0	3.5	4.75666	TPM1
negative regulation of antigen receptor-mediated signaling pathway (GO:0050858)	1/25	0.256906	0.351947	0	0	3.5	4.75666	LGALS3
negative regulation of endocytosis (GO:0045806)	1/25	0.256906	0.351947	0	0	3.5	4.75666	LGALS3
negative regulation of ion transport (GO:0043271)	1/25	0.256906	0.351947	0	0	3.5	4.75666	STC1
negative regulation of signaling (GO:0023057)	1/25	0.256906	0.351947	0	0	3.5	4.75666	IGFBP3
positive regulation of ERBB signaling pathway (GO:1901186)	1/25	0.256906	0.351947	0	0	3.5	4.75666	RTN4
positive regulation of peptidyl-threonine phosphorylation (GO:0010800)	1/25	0.256906	0.351947	0	0	3.5	4.75666	CALM1
regulation of G2/M transition of mitotic cell cycle (GO:0010389)	3/149	0.25757	0.352403	0	0	1.73008	2.3468	YWHAE;HSP90AA1;TUBA1A
positive regulation of hydrolase activity (GO:0051345)	3/149	0.25757	0.352403	0	0	1.73008	2.3468	RPS3;CALM1;S100A10
regulation of intracellular signal transduction (GO:1902531)	7/437	0.258855	0.353935	0	0	1.37441	1.85749	NFKBIA;ARHGDIA;SGK1;SQSTM1;EGFR;IER3;RHOB
regulation of cytokine production (GO:0001817)	3/150	0.260744	0.355904	0	0	1.71823	2.30967	ANXA1;MIF;GAPDH
response to cytokine (GO:0034097)	3/150	0.260744	0.355904	0	0	1.71823	2.30967	COL3A1;ANXA1;TIMP1
regulation of cytokinesis (GO:0032465)	2/84	0.260963	0.355904	0	0	2.05149	2.75592	PLK2;CALM1
spindle assembly (GO:0051225)	2/84	0.260963	0.355904	0	0	2.05149	2.75592	RPS3;FLNA
Wnt signaling pathway, planar cell polarity pathway (GO:0060071)	2/85	0.265339	0.358449	0	0	2.02667	2.68888	CLTC;PFN1
positive regulation of protein catabolic process (GO:0045732)	2/85	0.265339	0.358449	0	0	2.02667	2.68888	HSP90AA1;PLK2
regulation of actin filament bundle assembly (GO:0032231)	1/26	0.265686	0.358449	0	0	3.35983	4.45326	PFN1
regulation of biomineral tissue development (GO:0070167)	1/26	0.265686	0.358449	0	0	3.35983	4.45326	CEBPB
regulation of mitotic metaphase/anaphase transition (GO:0030071)	1/26	0.265686	0.358449	0	0	3.35983	4.45326	DUSP1
regulation of synapse organization (GO:0050807)	1/26	0.265686	0.358449	0	0	3.35983	4.45326	YWHAZ
glial cell development (GO:0021782)	1/26	0.265686	0.358449	0	0	3.35983	4.45326	SOX4
global genome nucleotide-excision repair (GO:0070911)	1/26	0.265686	0.358449	0	0	3.35983	4.45326	UBC
regulation of viral life cycle (GO:1903900)	1/26	0.265686	0.358449	0	0	3.35983	4.45326	PPIA
lamellipodium assembly (GO:0030032)	1/26	0.265686	0.358449	0	0	3.35983	4.45326	PTPRO
maturation of LSU-rRNA (GO:0000470)	1/26	0.265686	0.358449	0	0	3.35983	4.45326	RPL10A
negative regulation of macroautophagy (GO:0016242)	1/26	0.265686	0.358449	0	0	3.35983	4.45326	QSOX1
negative regulation of protein localization to membrane (GO:1905476)	1/26	0.265686	0.358449	0	0	3.35983	4.45326	CLTC
negative regulation of proteolysis involved in cellular protein catabolic process (GO:1903051)	1/26	0.265686	0.358449	0	0	3.35983	4.45326	HSP90AB1
organelle fission (GO:0048285)	1/26	0.265686	0.358449	0	0	3.35983	4.45326	CORO1C
positive regulation of ion transmembrane transporter activity (GO:0032414)	1/26	0.265686	0.358449	0	0	3.35983	4.45326	ATP1B3
positive regulation of microtubule polymerization or depolymerization (GO:0031112)	1/26	0.265686	0.358449	0	0	3.35983	4.45326	RPS3
regulation of Ras protein signal transduction (GO:0046578)	2/86	0.269715	0.363196	0	0	2.00244	2.62398	ARHGDIA;SQSTM1
response to interleukin-1 (GO:0070555)	2/86	0.269715	0.363196	0	0	2.00244	2.62398	CXCL8;ANXA1
positive regulation of proteasomal protein catabolic process (GO:1901800)	2/86	0.269715	0.363196	0	0	2.00244	2.62398	TRIB3;HSPA1A
positive regulation of protein kinase activity (GO:0045860)	3/154	0.273488	0.365074	0	0	1.67237	2.16822	HSP90AA1;HSP90AB1;CALM1
calcium ion transmembrane transport (GO:0070588)	2/87	0.27409	0.365074	0	0	1.97878	2.56113	TRPA1;ATP2A2
protein peptidyl-prolyl isomerization (GO:0000413)	1/27	0.274362	0.365074	0	0	3.23044	4.17796	PPIA
acute inflammatory response (GO:0002526)	1/27	0.274362	0.365074	0	0	3.23044	4.17796	CEBPB
cellular senescence (GO:0090398)	1/27	0.274362	0.365074	0	0	3.23044	4.17796	HMGA1
chondroitin sulfate proteoglycan biosynthetic process (GO:0050650)	1/27	0.274362	0.365074	0	0	3.23044	4.17796	VCAN
entrainment of circadian clock by photoperiod (GO:0043153)	1/27	0.274362	0.365074	0	0	3.23044	4.17796	BHLHE40
response to glucocorticoid (GO:0051384)	1/27	0.274362	0.365074	0	0	3.23044	4.17796	ANXA1
stress-activated protein kinase signaling cascade (GO:0031098)	1/27	0.274362	0.365074	0	0	3.23044	4.17796	UBC
negative regulation of actin filament bundle assembly (GO:0032232)	1/27	0.274362	0.365074	0	0	3.23044	4.17796	PFN1
negative regulation of catalytic activity (GO:0043086)	1/27	0.274362	0.365074	0	0	3.23044	4.17796	TIMP1
negative regulation of cation channel activity (GO:2001258)	1/27	0.274362	0.365074	0	0	3.23044	4.17796	CALM1
negative regulation of endothelial cell apoptotic process (GO:2000352)	1/27	0.274362	0.365074	0	0	3.23044	4.17796	SERPINE1
negative regulation of protein polymerization (GO:0032272)	1/27	0.274362	0.365074	0	0	3.23044	4.17796	PFN1
peptide hormone secretion (GO:0030072)	1/27	0.274362	0.365074	0	0	3.23044	4.17796	ANXA1
positive regulation of cellular component movement (GO:0051272)	1/27	0.274362	0.365074	0	0	3.23044	4.17796	RPS19
positive regulation of erythrocyte differentiation (GO:0045648)	1/27	0.274362	0.365074	0	0	3.23044	4.17796	HSPA1A
positive regulation of mitotic cell cycle (GO:0045931)	1/27	0.274362	0.365074	0	0	3.23044	4.17796	ASNS
protein export from nucleus (GO:0006611)	1/27	0.274362	0.365074	0	0	3.23044	4.17796	TPR
regulation of establishment of planar polarity (GO:0090175)	2/88	0.278465	0.369841	0	0	1.95567	2.50026	CLTC;PFN1
retrograde transport, endosome to Golgi (GO:0042147)	2/88	0.278465	0.369841	0	0	1.95567	2.50026	CLTC;RHOBTB3
sensory perception of mechanical stimulus (GO:0050954)	2/88	0.278465	0.369841	0	0	1.95567	2.50026	COL1A1;WDR1
second-messenger-mediated signaling (GO:0019932)	2/89	0.282837	0.369994	0	0	1.9331	2.44128	CXCL8;DDAH1
protein import (GO:0017038)	2/89	0.282837	0.369994	0	0	1.9331	2.44128	HSP90AA1;TPR
receptor clustering (GO:0043113)	1/28	0.282936	0.369994	0	0	3.11064	3.92729	FLNA
regulation of calcineurin-NFAT signaling cascade (GO:0070884)	1/28	0.282936	0.369994	0	0	3.11064	3.92729	FHL2
calcium ion import (GO:0070509)	1/28	0.282936	0.369994	0	0	3.11064	3.92729	ATP2A2
carbohydrate derivative biosynthetic process (GO:1901137)	1/28	0.282936	0.369994	0	0	3.11064	3.92729	TPI1
cellular response to acid chemical (GO:0071229)	1/28	0.282936	0.369994	0	0	3.11064	3.92729	CAPN2
regulation of extrinsic apoptotic signaling pathway in absence of ligand (GO:2001239)	1/28	0.282936	0.369994	0	0	3.11064	3.92729	HSPA1A
regulation of immunoglobulin production (GO:0002637)	1/28	0.282936	0.369994	0	0	3.11064	3.92729	GPI
cytosolic calcium ion transport (GO:0060401)	1/28	0.282936	0.369994	0	0	3.11064	3.92729	ATP2A2
regulation of neuron migration (GO:2001222)	1/28	0.282936	0.369994	0	0	3.11064	3.92729	COL3A1
regulation of protein transport (GO:0051223)	1/28	0.282936	0.369994	0	0	3.11064	3.92729	HSPA8
glycerophospholipid catabolic process (GO:0046475)	1/28	0.282936	0.369994	0	0	3.11064	3.92729	PRDX6
glycogen metabolic process (GO:0005977)	1/28	0.282936	0.369994	0	0	3.11064	3.92729	CALM1
response to ketone (GO:1901654)	1/28	0.282936	0.369994	0	0	3.11064	3.92729	THBS1
histone mRNA metabolic process (GO:0008334)	1/28	0.282936	0.369994	0	0	3.11064	3.92729	SNRPB
ventricular septum morphogenesis (GO:0060412)	1/28	0.282936	0.369994	0	0	3.11064	3.92729	SOX4
negative regulation of phosphatase activity (GO:0010923)	1/28	0.282936	0.369994	0	0	3.11064	3.92729	PPP1R15A
phagosome acidification (GO:0090383)	1/28	0.282936	0.369994	0	0	3.11064	3.92729	ATP6V0C
photoperiodism (GO:0009648)	1/28	0.282936	0.369994	0	0	3.11064	3.92729	BHLHE40
positive regulation of defense response to virus by host (GO:0002230)	1/28	0.282936	0.369994	0	0	3.11064	3.92729	HSP90AA1
positive regulation of phosphatidylinositol 3-kinase activity (GO:0043552)	1/28	0.282936	0.369994	0	0	3.11064	3.92729	PDGFRA
positive regulation of response to wounding (GO:1903036)	1/28	0.282936	0.369994	0	0	3.11064	3.92729	ANXA1
protein localization to cell surface (GO:0034394)	1/28	0.282936	0.369994	0	0	3.11064	3.92729	FLNA
protein localization to lysosome (GO:0061462)	1/28	0.282936	0.369994	0	0	3.11064	3.92729	RTN4
mitotic spindle organization (GO:0007052)	3/157	0.28309	0.369994	0	0	1.63954	2.06909	DYNC1LI2;PLK2;FLNA
sodium ion transport (GO:0006814)	2/90	0.287208	0.374917	0	0	1.91103	2.38411	ATP1B3;SGK1
positive regulation of binding (GO:0051099)	2/90	0.287208	0.374917	0	0	1.91103	2.38411	TRIB3;HMGB1
regulation of fatty acid biosynthetic process (GO:0042304)	1/29	0.291409	0.377843	0	0	2.99939	3.69833	TRIB3
dicarboxylic acid transport (GO:0006835)	1/29	0.291409	0.377843	0	0	2.99939	3.69833	GJA1
establishment of mitotic spindle localization (GO:0040001)	1/29	0.291409	0.377843	0	0	2.99939	3.69833	GJA1
glial cell differentiation (GO:0010001)	1/29	0.291409	0.377843	0	0	2.99939	3.69833	SOX4
lamellipodium organization (GO:0097581)	1/29	0.291409	0.377843	0	0	2.99939	3.69833	PTPRO
negative regulation of interferon-gamma production (GO:0032689)	1/29	0.291409	0.377843	0	0	2.99939	3.69833	HMGB1
negative regulation of wound healing (GO:0061045)	1/29	0.291409	0.377843	0	0	2.99939	3.69833	SERPINE1
nucleotide-excision repair, preincision complex assembly (GO:0006294)	1/29	0.291409	0.377843	0	0	2.99939	3.69833	UBC
positive regulation of leukocyte migration (GO:0002687)	1/29	0.291409	0.377843	0	0	2.99939	3.69833	LGALS3
positive regulation of viral genome replication (GO:0045070)	1/29	0.291409	0.377843	0	0	2.99939	3.69833	PPIA
protein ADP-ribosylation (GO:0006471)	1/29	0.291409	0.377843	0	0	2.99939	3.69833	ARF4
sensory perception of sound (GO:0007605)	2/91	0.291575	0.377843	0	0	1.88947	2.32869	COL1A1;WDR1
Wnt signaling pathway (GO:0016055)	2/92	0.295939	0.383265	0	0	1.86838	2.27494	UBC;PLPP3
artery morphogenesis (GO:0048844)	1/30	0.299783	0.383585	0	0	2.89582	3.48859	FOXF1
regulation of cation transmembrane transport (GO:1904062)	1/30	0.299783	0.383585	0	0	2.89582	3.48859	CD63
cardiac muscle cell action potential (GO:0086001)	1/30	0.299783	0.383585	0	0	2.89582	3.48859	YWHAE
CENP-A containing chromatin organization (GO:0061641)	1/30	0.299783	0.383585	0	0	2.89582	3.48859	NPM1
CENP-A containing nucleosome assembly (GO:0034080)	1/30	0.299783	0.383585	0	0	2.89582	3.48859	NPM1
chondroitin sulfate metabolic process (GO:0030204)	1/30	0.299783	0.383585	0	0	2.89582	3.48859	VCAN
regulation of long-term synaptic potentiation (GO:1900271)	1/30	0.299783	0.383585	0	0	2.89582	3.48859	SQSTM1
regulation of protein localization to membrane (GO:1905475)	1/30	0.299783	0.383585	0	0	2.89582	3.48859	ACTB
establishment of spindle orientation (GO:0051294)	1/30	0.299783	0.383585	0	0	2.89582	3.48859	GJA1
regulation of striated muscle contraction (GO:0006942)	1/30	0.299783	0.383585	0	0	2.89582	3.48859	CALM1
regulation of type I interferon-mediated signaling pathway (GO:0060338)	1/30	0.299783	0.383585	0	0	2.89582	3.48859	HSP90AB1
regulation of vasoconstriction (GO:0019229)	1/30	0.299783	0.383585	0	0	2.89582	3.48859	BDKRB2
respiratory tube development (GO:0030323)	1/30	0.299783	0.383585	0	0	2.89582	3.48859	FOXF1
long-chain fatty acid biosynthetic process (GO:0042759)	1/30	0.299783	0.383585	0	0	2.89582	3.48859	PTGS2
TRIF-dependent toll-like receptor signaling pathway (GO:0035666)	1/30	0.299783	0.383585	0	0	2.89582	3.48859	UBC
morphogenesis of an epithelium (GO:0002009)	1/30	0.299783	0.383585	0	0	2.89582	3.48859	ACTB
negative regulation of cytoskeleton organization (GO:0051494)	1/30	0.299783	0.383585	0	0	2.89582	3.48859	PFN1
negative regulation of Notch signaling pathway (GO:0045746)	1/30	0.299783	0.383585	0	0	2.89582	3.48859	EGFR
positive regulation of B cell proliferation (GO:0030890)	1/30	0.299783	0.383585	0	0	2.89582	3.48859	MIF
positive regulation of lipid kinase activity (GO:0090218)	1/30	0.299783	0.383585	0	0	2.89582	3.48859	PDGFRA
regulation of epithelial cell proliferation (GO:0050678)	2/93	0.300299	0.384016	0	0	1.84775	2.2228	MAGED1;EGFR
hemopoiesis (GO:0030097)	2/94	0.304655	0.389119	0	0	1.82757	2.17221	FST;ATF4
nucleosome organization (GO:0034728)	2/94	0.304655	0.389119	0	0	1.82757	2.17221	NPM1;HMGA1
activation of protein kinase B activity (GO:0032148)	1/31	0.308058	0.389962	0	0	2.79915	3.29591	PPIA
regulation of cellular component size (GO:0032535)	1/31	0.308058	0.389962	0	0	2.79915	3.29591	PPP1R15A
regulation of cellular senescence (GO:2000772)	1/31	0.308058	0.389962	0	0	2.79915	3.29591	HMGA1
cardiac muscle cell action potential involved in contraction (GO:0086002)	1/31	0.308058	0.389962	0	0	2.79915	3.29591	GJA1
cellular nitrogen compound biosynthetic process (GO:0044271)	1/31	0.308058	0.389962	0	0	2.79915	3.29591	NQO1
regulation of macrophage derived foam cell differentiation (GO:0010743)	1/31	0.308058	0.389962	0	0	2.79915	3.29591	NFKBIA
regulation of potassium ion transport (GO:0043266)	1/31	0.308058	0.389962	0	0	2.79915	3.29591	CD63
embryonic skeletal system morphogenesis (GO:0048704)	1/31	0.308058	0.389962	0	0	2.79915	3.29591	PDGFRA
regulation of transmembrane receptor protein serine/threonine kinase signaling pathway (GO:0090092)	1/31	0.308058	0.389962	0	0	2.79915	3.29591	FST
MyD88-independent toll-like receptor signaling pathway (GO:0002756)	1/31	0.308058	0.389962	0	0	2.79915	3.29591	UBC
negative regulation of axon extension (GO:0030517)	1/31	0.308058	0.389962	0	0	2.79915	3.29591	RTN4
negative regulation of DNA binding (GO:0043392)	1/31	0.308058	0.389962	0	0	2.79915	3.29591	NFKBIA
negative regulation of proteasomal ubiquitin-dependent protein catabolic process (GO:0032435)	1/31	0.308058	0.389962	0	0	2.79915	3.29591	HSP90AB1
positive regulation of locomotion (GO:0040017)	1/31	0.308058	0.389962	0	0	2.79915	3.29591	THBS1
positive regulation of Rho protein signal transduction (GO:0035025)	1/31	0.308058	0.389962	0	0	2.79915	3.29591	COL3A1
negative regulation of canonical Wnt signaling pathway (GO:0090090)	3/165	0.308817	0.390692	0	0	1.55794	1.83059	TPBG;PTPRO;PFDN5
mRNA metabolic process (GO:0016071)	2/95	0.309006	0.390699	0	0	1.80783	2.12311	SNRPB;HSPA1A
cellular transition metal ion homeostasis (GO:0046916)	2/96	0.313351	0.395851	0	0	1.78851	2.07544	MT2A;MT1X
activation of phospholipase C activity (GO:0007202)	1/32	0.316235	0.395851	0	0	2.70872	3.11846	EGFR
protein transmembrane import into intracellular organelle (GO:0044743)	1/32	0.316235	0.395851	0	0	2.70872	3.11846	HSPD1
B cell proliferation (GO:0042100)	1/32	0.316235	0.395851	0	0	2.70872	3.11846	HSPD1
regulation of cell morphogenesis (GO:0022604)	1/32	0.316235	0.395851	0	0	2.70872	3.11846	CD44
regulation of cellular biosynthetic process (GO:0031326)	1/32	0.316235	0.395851	0	0	2.70872	3.11846	CXCL8
cardiac muscle tissue morphogenesis (GO:0055008)	1/32	0.316235	0.395851	0	0	2.70872	3.11846	TPM1
cellular response to glucose stimulus (GO:0071333)	1/32	0.316235	0.395851	0	0	2.70872	3.11846	SOX4
regulation of intracellular protein transport (GO:0033157)	1/32	0.316235	0.395851	0	0	2.70872	3.11846	TPR
chromatin remodeling at centromere (GO:0031055)	1/32	0.316235	0.395851	0	0	2.70872	3.11846	NPM1
establishment or maintenance of epithelial cell apical/basal polarity (GO:0045197)	1/32	0.316235	0.395851	0	0	2.70872	3.11846	WDR1
hematopoietic progenitor cell differentiation (GO:0002244)	1/32	0.316235	0.395851	0	0	2.70872	3.11846	FST
intra-Golgi vesicle-mediated transport (GO:0006891)	1/32	0.316235	0.395851	0	0	2.70872	3.11846	COPA
metal ion export (GO:0070839)	1/32	0.316235	0.395851	0	0	2.70872	3.11846	ATP1B3
negative regulation of chemotaxis (GO:0050922)	1/32	0.316235	0.395851	0	0	2.70872	3.11846	THBS1
peptidyl-proline modification (GO:0018208)	1/32	0.316235	0.395851	0	0	2.70872	3.11846	PPIA
positive regulation of immune effector process (GO:0002699)	1/32	0.316235	0.395851	0	0	2.70872	3.11846	RPS19
positive regulation of defense response (GO:0031349)	2/98	0.322024	0.402861	0	0	1.75107	1.98419	NFKBIA;SERPINE1
regulation of cholesterol efflux (GO:0010874)	1/33	0.324316	0.403598	0	0	2.62394	2.95465	NFKBIA
regulation of interleukin-17 production (GO:0032660)	1/33	0.324316	0.403598	0	0	2.62394	2.95465	SLC7A5
regulation of protein localization to cell surface (GO:2000008)	1/33	0.324316	0.403598	0	0	2.62394	2.95465	HSP90AB1
positive regulation of ATP metabolic process (GO:1903580)	1/33	0.324316	0.403598	0	0	2.62394	2.95465	ENO1
positive regulation of cholesterol transport (GO:0032376)	1/33	0.324316	0.403598	0	0	2.62394	2.95465	NFKBIA
positive regulation of cytokine production involved in immune response (GO:0002720)	1/33	0.324316	0.403598	0	0	2.62394	2.95465	SLC7A5
positive regulation of histone modification (GO:0031058)	1/33	0.324316	0.403598	0	0	2.62394	2.95465	UBE2N
positive regulation of organelle organization (GO:0010638)	1/33	0.324316	0.403598	0	0	2.62394	2.95465	ANXA1
positive regulation of telomere maintenance via telomerase (GO:0032212)	1/33	0.324316	0.403598	0	0	2.62394	2.95465	CCT5
positive regulation of stress-activated MAPK cascade (GO:0032874)	2/99	0.326351	0.405893	0	0	1.73293	1.9405	GADD45A;HMGB1
neuron projection development (GO:0031175)	3/171	0.328171	0.407919	0	0	1.50184	1.67338	RAB13;HMGB1;SGK1
regulation of transcription, DNA-templated (GO:0006355)	29/2244	0.329718	0.408296	0	0	1.10996	1.23152	CEBPB;BTG1;CEBPD;EPAS1;MAGED1;ZNF292;ENO1;HMGB1;EGFR;HSPD1;SOX4;DDX17;KLF10;HSPA8;NPM1;RBFOX2;JUND;FOXF1;HMGA1;ARID5B;FOS;COL1A1;ACTA2;BHLHE40;FOSB;TRIB3;PFDN5;ATF3;ATF4
regulation of amyloid-beta formation (GO:1902003)	1/34	0.332303	0.408296	0	0	2.54429	2.80307	RTN4
cardiac muscle contraction (GO:0060048)	1/34	0.332303	0.408296	0	0	2.54429	2.80307	TPM1
cell-substrate junction assembly (GO:0007044)	1/34	0.332303	0.408296	0	0	2.54429	2.80307	FN1
cellular response to amino acid stimulus (GO:0071230)	1/34	0.332303	0.408296	0	0	2.54429	2.80307	CAPN2
regulation of glucose metabolic process (GO:0010906)	1/34	0.332303	0.408296	0	0	2.54429	2.80307	PMAIP1
cellular response to vascular endothelial growth factor stimulus (GO:0035924)	1/34	0.332303	0.408296	0	0	2.54429	2.80307	ANXA1
central nervous system neuron differentiation (GO:0021953)	1/34	0.332303	0.408296	0	0	2.54429	2.80307	SOX4
regulation of lamellipodium assembly (GO:0010591)	1/34	0.332303	0.408296	0	0	2.54429	2.80307	ACTR3
epithelial tube morphogenesis (GO:0060562)	1/34	0.332303	0.408296	0	0	2.54429	2.80307	RHOB
response to steroid hormone (GO:0048545)	1/34	0.332303	0.408296	0	0	2.54429	2.80307	THBS1
striated muscle tissue development (GO:0014706)	1/34	0.332303	0.408296	0	0	2.54429	2.80307	MYL6
termination of RNA polymerase II transcription (GO:0006369)	1/34	0.332303	0.408296	0	0	2.54429	2.80307	SNRPB
tRNA export from nucleus (GO:0006409)	1/34	0.332303	0.408296	0	0	2.54429	2.80307	TPR
tRNA-containing ribonucleoprotein complex export from nucleus (GO:0071431)	1/34	0.332303	0.408296	0	0	2.54429	2.80307	TPR
ventricular cardiac muscle tissue morphogenesis (GO:0055010)	1/34	0.332303	0.408296	0	0	2.54429	2.80307	TPM1
positive regulation of DNA binding (GO:0043388)	1/34	0.332303	0.408296	0	0	2.54429	2.80307	HMGB1
positive regulation of pri-miRNA transcription by RNA polymerase II (GO:1902895)	1/34	0.332303	0.408296	0	0	2.54429	2.80307	FOS
positive regulation of release of sequestered calcium ion into cytosol (GO:0051281)	1/34	0.332303	0.408296	0	0	2.54429	2.80307	CALM1
protein insertion into membrane (GO:0051205)	1/34	0.332303	0.408296	0	0	2.54429	2.80307	EGFR
blood vessel diameter maintenance (GO:0097746)	1/35	0.340195	0.415123	0	0	2.46934	2.66253	BDKRB2
cellular response to amyloid-beta (GO:1904646)	1/35	0.340195	0.415123	0	0	2.46934	2.66253	GJA1
regulation of ion transmembrane transport (GO:0034765)	1/35	0.340195	0.415123	0	0	2.46934	2.66253	YWHAE
regulation of JUN kinase activity (GO:0043506)	1/35	0.340195	0.415123	0	0	2.46934	2.66253	RPS3
regulation of phosphatidylinositol 3-kinase activity (GO:0043551)	1/35	0.340195	0.415123	0	0	2.46934	2.66253	PDGFRA
respiratory system development (GO:0060541)	1/35	0.340195	0.415123	0	0	2.46934	2.66253	FOXF1
intracellular pH reduction (GO:0051452)	1/35	0.340195	0.415123	0	0	2.46934	2.66253	ATP6V0C
lung development (GO:0030324)	1/35	0.340195	0.415123	0	0	2.46934	2.66253	FOXF1
negative regulation of T cell proliferation (GO:0042130)	1/35	0.340195	0.415123	0	0	2.46934	2.66253	CEBPB
oxoacid metabolic process (GO:0043436)	1/35	0.340195	0.415123	0	0	2.46934	2.66253	MIF
positive regulation of immunoglobulin production (GO:0002639)	1/35	0.340195	0.415123	0	0	2.46934	2.66253	GPI
positive regulation of lymphocyte activation (GO:0051251)	1/35	0.340195	0.415123	0	0	2.46934	2.66253	HSPD1
cellular response to organonitrogen compound (GO:0071417)	2/103	0.34358	0.418775	0	0	1.66396	1.77767	CAPN2;ACTB
chromatin remodeling (GO:0006338)	2/103	0.34358	0.418775	0	0	1.66396	1.77767	NPM1;ACTB
RNA splicing, via transesterification reactions with bulged adenosine as nucleophile (GO:0000377)	4/251	0.344081	0.419147	0	0	1.36235	1.45346	HSPA8;SNRPD2;SF3B1;SNRPB
defense response to bacterium (GO:0042742)	3/176	0.344297	0.41917	0	0	1.45806	1.55466	CEBPB;RPS19;SERPINE1
positive regulation of signal transduction (GO:0009967)	4/252	0.346757	0.4196	0	0	1.35679	1.43701	CD63;RPS3;FLNA;ATP6V0C
activation of adenylate cyclase activity (GO:0007190)	1/36	0.347994	0.4196	0	0	2.39866	2.53195	CAP1
regulation of defense response to virus by host (GO:0050691)	1/36	0.347994	0.4196	0	0	2.39866	2.53195	HSP90AA1
cyclic-nucleotide-mediated signaling (GO:0019935)	1/36	0.347994	0.4196	0	0	2.39866	2.53195	CAP1
regulation of osteoclast differentiation (GO:0045670)	1/36	0.347994	0.4196	0	0	2.39866	2.53195	CEBPB
regulation of receptor internalization (GO:0002090)	1/36	0.347994	0.4196	0	0	2.39866	2.53195	CD63
retina homeostasis (GO:0001895)	1/36	0.347994	0.4196	0	0	2.39866	2.53195	ACTB
intrinsic apoptotic signaling pathway by p53 class mediator (GO:0072332)	1/36	0.347994	0.4196	0	0	2.39866	2.53195	PMAIP1
membrane assembly (GO:0071709)	1/36	0.347994	0.4196	0	0	2.39866	2.53195	S100A10
Wnt signaling pathway, calcium modulating pathway (GO:0007223)	1/36	0.347994	0.4196	0	0	2.39866	2.53195	CALM1
negative regulation of DNA metabolic process (GO:0051053)	1/36	0.347994	0.4196	0	0	2.39866	2.53195	RPS3
negative regulation of fat cell differentiation (GO:0045599)	1/36	0.347994	0.4196	0	0	2.39866	2.53195	TRIB3
positive regulation of cytokine-mediated signaling pathway (GO:0001961)	1/36	0.347994	0.4196	0	0	2.39866	2.53195	HSPA1A
positive regulation of innate immune response (GO:0045089)	1/36	0.347994	0.4196	0	0	2.39866	2.53195	RPS19
positive regulation of interferon-beta production (GO:0032728)	1/36	0.347994	0.4196	0	0	2.39866	2.53195	HSP90AA1
positive regulation of T cell mediated immunity (GO:0002711)	1/36	0.347994	0.4196	0	0	2.39866	2.53195	HSPD1
positive regulation of telomere maintenance via telomere lengthening (GO:1904358)	1/36	0.347994	0.4196	0	0	2.39866	2.53195	CCT5
negative regulation of immune response (GO:0050777)	3/178	0.35074	0.422672	0	0	1.44125	1.51001	LGALS3;COL3A1;PLK2
nucleotide-excision repair (GO:0006289)	2/105	0.352142	0.424122	0	0	1.63148	1.70281	UBC;TCEA1
regulation of immune response (GO:0050776)	3/179	0.353959	0.424573	0	0	1.43299	1.48826	COL1A1;COL3A1;COL1A2
proton transmembrane transport (GO:1902600)	1/37	0.355702	0.424573	0	0	2.33191	2.41041	ATP6V0C
regulation of glucose import (GO:0046324)	1/37	0.355702	0.424573	0	0	2.33191	2.41041	PEA15
centromere complex assembly (GO:0034508)	1/37	0.355702	0.424573	0	0	2.33191	2.41041	NPM1
regulation of protein autophosphorylation (GO:0031952)	1/37	0.355702	0.424573	0	0	2.33191	2.41041	CALM1
regulation of transport (GO:0051049)	1/37	0.355702	0.424573	0	0	2.33191	2.41041	ACTB
glutamine family amino acid metabolic process (GO:0009064)	1/37	0.355702	0.424573	0	0	2.33191	2.41041	DDAH1
skeletal muscle tissue development (GO:0007519)	1/37	0.355702	0.424573	0	0	2.33191	2.41041	MYL6
tRNA transport (GO:0051031)	1/37	0.355702	0.424573	0	0	2.33191	2.41041	TPR
ncRNA metabolic process (GO:0034660)	1/37	0.355702	0.424573	0	0	2.33191	2.41041	DDX17
negative regulation of endothelial cell proliferation (GO:0001937)	1/37	0.355702	0.424573	0	0	2.33191	2.41041	THBS1
negative regulation of epithelial cell apoptotic process (GO:1904036)	1/37	0.355702	0.424573	0	0	2.33191	2.41041	SERPINE1
nucleotide-excision repair, DNA incision, 5'-to lesion (GO:0006296)	1/37	0.355702	0.424573	0	0	2.33191	2.41041	UBC
phagocytosis, engulfment (GO:0006911)	1/37	0.355702	0.424573	0	0	2.33191	2.41041	THBS1
phagosome maturation (GO:0090382)	1/37	0.355702	0.424573	0	0	2.33191	2.41041	ATP6V0C
positive regulation of myeloid cell differentiation (GO:0045639)	1/37	0.355702	0.424573	0	0	2.33191	2.41041	HSPA1A
regulation of cell cycle process (GO:0010564)	2/106	0.35641	0.424705	0	0	1.61571	1.66689	PLK2;CALM1
small GTPase mediated signal transduction (GO:0007264)	2/106	0.35641	0.424705	0	0	1.61571	1.66689	RHEB;PLK2
positive regulation of protein serine/threonine kinase activity (GO:0071902)	2/106	0.35641	0.424705	0	0	1.61571	1.66689	CALM1;EGFR
response to calcium ion (GO:0051592)	2/107	0.360667	0.429538	0	0	1.60024	1.63193	CALM1;THBS1
regulation of axon extension (GO:0030516)	1/38	0.363319	0.430294	0	0	2.26878	2.29708	RTN4
regulation of cell communication (GO:0010646)	1/38	0.363319	0.430294	0	0	2.26878	2.29708	ANXA1
histone exchange (GO:0043486)	1/38	0.363319	0.430294	0	0	2.26878	2.29708	NPM1
lymphocyte proliferation (GO:0046651)	1/38	0.363319	0.430294	0	0	2.26878	2.29708	HSPD1
ventricular septum development (GO:0003281)	1/38	0.363319	0.430294	0	0	2.26878	2.29708	SOX4
negative regulation of innate immune response (GO:0045824)	1/38	0.363319	0.430294	0	0	2.26878	2.29708	RPS19
negative regulation of proteasomal protein catabolic process (GO:1901799)	1/38	0.363319	0.430294	0	0	2.26878	2.29708	HSP90AB1
negative regulation of ubiquitin-dependent protein catabolic process (GO:2000059)	1/38	0.363319	0.430294	0	0	2.26878	2.29708	HSP90AB1
positive regulation of insulin secretion (GO:0032024)	1/38	0.363319	0.430294	0	0	2.26878	2.29708	SOX4
positive regulation of potassium ion transport (GO:0043268)	1/38	0.363319	0.430294	0	0	2.26878	2.29708	FLNA
intracellular protein transport (GO:0006886)	5/336	0.364159	0.431049	0	0	1.27078	1.2837	ARF4;NPM1;COPA;CLTC;TPR
regulation of exit from mitosis (GO:0007096)	1/39	0.370846	0.434623	0	0	2.20896	2.19122	UBC
regulation of heart rate by cardiac conduction (GO:0086091)	1/39	0.370846	0.434623	0	0	2.20896	2.19122	YWHAE
regulation of ion transmembrane transporter activity (GO:0032412)	1/39	0.370846	0.434623	0	0	2.20896	2.19122	YWHAE
DNA recombination (GO:0006310)	1/39	0.370846	0.434623	0	0	2.20896	2.19122	HMGB1
DNA replication-independent nucleosome assembly (GO:0006336)	1/39	0.370846	0.434623	0	0	2.20896	2.19122	NPM1
regulation of peptidyl-threonine phosphorylation (GO:0010799)	1/39	0.370846	0.434623	0	0	2.20896	2.19122	CALM1
endothelial cell migration (GO:0043542)	1/39	0.370846	0.434623	0	0	2.20896	2.19122	RAB13
regulation of receptor-mediated endocytosis (GO:0048259)	1/39	0.370846	0.434623	0	0	2.20896	2.19122	SERPINE1
regulation of viral entry into host cell (GO:0046596)	1/39	0.370846	0.434623	0	0	2.20896	2.19122	LGALS1
response to peptide (GO:1901652)	1/39	0.370846	0.434623	0	0	2.20896	2.19122	ANXA1
mitochondrial electron transport, NADH to ubiquinone (GO:0006120)	1/39	0.370846	0.434623	0	0	2.20896	2.19122	NDUFS5
negative regulation of lymphocyte proliferation (GO:0050672)	1/39	0.370846	0.434623	0	0	2.20896	2.19122	CEBPB
negative regulation of secretion by cell (GO:1903531)	1/39	0.370846	0.434623	0	0	2.20896	2.19122	ANXA1
nucleotide-excision repair, DNA incision (GO:0033683)	1/39	0.370846	0.434623	0	0	2.20896	2.19122	UBC
odontogenesis (GO:0042476)	1/39	0.370846	0.434623	0	0	2.20896	2.19122	COL1A2
organophosphate biosynthetic process (GO:0090407)	1/39	0.370846	0.434623	0	0	2.20896	2.19122	TPI1
phospholipid dephosphorylation (GO:0046839)	1/39	0.370846	0.434623	0	0	2.20896	2.19122	PLPP3
positive regulation of intracellular transport (GO:0032388)	1/39	0.370846	0.434623	0	0	2.20896	2.19122	TPR
regulation of interleukin-6 production (GO:0032675)	2/110	0.373374	0.436866	0	0	1.55556	1.53249	HMGB1;HSPD1
regulation of protein kinase activity (GO:0045859)	2/110	0.373374	0.436866	0	0	1.55556	1.53249	TRIB3;PPIA
response to tumor necrosis factor (GO:0034612)	2/110	0.373374	0.436866	0	0	1.55556	1.53249	CXCL8;RPS3
Fc-epsilon receptor signaling pathway (GO:0038095)	2/111	0.377587	0.440677	0	0	1.54121	1.50106	FOS;CALM1
carboxylic acid metabolic process (GO:0019752)	1/40	0.378284	0.440677	0	0	2.15221	2.09218	MIF
regulation of microtubule polymerization (GO:0031113)	1/40	0.378284	0.440677	0	0	2.15221	2.09218	RPS3
sulfur compound catabolic process (GO:0044273)	1/40	0.378284	0.440677	0	0	2.15221	2.09218	VCAN
negative regulation of ERBB signaling pathway (GO:1901185)	1/40	0.378284	0.440677	0	0	2.15221	2.09218	EGFR
negative regulation of protein kinase B signaling (GO:0051898)	1/40	0.378284	0.440677	0	0	2.15221	2.09218	TRIB3
positive regulation of catalytic activity (GO:0043085)	1/40	0.378284	0.440677	0	0	2.15221	2.09218	YWHAB
positive regulation of cation channel activity (GO:2001259)	1/40	0.378284	0.440677	0	0	2.15221	2.09218	CALM1
Fc receptor signaling pathway (GO:0038093)	2/112	0.381789	0.444518	0	0	1.52712	1.47044	FOS;CALM1
protein methylation (GO:0006479)	1/41	0.385635	0.447043	0	0	2.0983	1.99939	SNRPB
regulation of filopodium assembly (GO:0051489)	1/41	0.385635	0.447043	0	0	2.0983	1.99939	FXR1
regulation of mitochondrial membrane potential (GO:0051881)	1/41	0.385635	0.447043	0	0	2.0983	1.99939	PMAIP1
heart contraction (GO:0060047)	1/41	0.385635	0.447043	0	0	2.0983	1.99939	TPM1
hexose metabolic process (GO:0019318)	1/41	0.385635	0.447043	0	0	2.0983	1.99939	ALDOA
positive regulation of biomineral tissue development (GO:0070169)	1/41	0.385635	0.447043	0	0	2.0983	1.99939	CEBPB
positive regulation of cation transmembrane transport (GO:1904064)	1/41	0.385635	0.447043	0	0	2.0983	1.99939	FLNA
positive regulation of TOR signaling (GO:0032008)	1/41	0.385635	0.447043	0	0	2.0983	1.99939	RHEB
protein deubiquitination (GO:0016579)	4/267	0.386871	0.448232	0	0	1.27842	1.21407	NFKBIA;UCHL1;UBC;ACTB
positive regulation of kinase activity (GO:0033674)	2/114	0.390156	0.451793	0	0	1.49969	1.41152	PDGFRA;EGFR
negative regulation of Wnt signaling pathway (GO:0030178)	3/191	0.392384	0.453003	0	0	1.3407	1.25424	TPBG;PTPRO;PFDN5
ATP-dependent chromatin remodeling (GO:0043044)	1/42	0.3929	0.453003	0	0	2.04702	1.91232	ACTB
cellular respiration (GO:0045333)	1/42	0.3929	0.453003	0	0	2.04702	1.91232	CYCS
regulation of nervous system development (GO:0051960)	1/42	0.3929	0.453003	0	0	2.04702	1.91232	BHLHE40
skeletal system morphogenesis (GO:0048705)	1/42	0.3929	0.453003	0	0	2.04702	1.91232	PDGFRA
translesion synthesis (GO:0019985)	1/42	0.3929	0.453003	0	0	2.04702	1.91232	UBC
positive regulation of epithelial to mesenchymal transition (GO:0010718)	1/42	0.3929	0.453003	0	0	2.04702	1.91232	COL1A1
potassium ion import across plasma membrane (GO:1990573)	1/42	0.3929	0.453003	0	0	2.04702	1.91232	ATP1B3
positive regulation of protein metabolic process (GO:0051247)	2/115	0.394321	0.454396	0	0	1.48635	1.38318	NFKBIA;PLK2
cytosolic transport (GO:0016482)	2/116	0.398473	0.457815	0	0	1.47323	1.35555	CLTC;RHOBTB3
ion transport (GO:0006811)	2/116	0.398473	0.457815	0	0	1.47323	1.35555	TRPA1;SLC20A1
tumor necrosis factor-mediated signaling pathway (GO:0033209)	2/116	0.398473	0.457815	0	0	1.47323	1.35555	NFKBIA;EIF5A
regulation of carbohydrate catabolic process (GO:0043470)	1/43	0.400078	0.457815	0	0	1.99818	1.83052	TPR
cellular glucose homeostasis (GO:0001678)	1/43	0.400078	0.457815	0	0	1.99818	1.83052	SOX4
DNA synthesis involved in DNA repair (GO:0000731)	1/43	0.400078	0.457815	0	0	1.99818	1.83052	UBC
regulation of purine nucleotide metabolic process (GO:1900542)	1/43	0.400078	0.457815	0	0	1.99818	1.83052	TPR
heart looping (GO:0001947)	1/43	0.400078	0.457815	0	0	1.99818	1.83052	MICAL2
signal release from synapse (GO:0099643)	1/43	0.400078	0.457815	0	0	1.99818	1.83052	HSPA8
lipid modification (GO:0030258)	1/43	0.400078	0.457815	0	0	1.99818	1.83052	PLPP3
positive regulation of axonogenesis (GO:0050772)	1/43	0.400078	0.457815	0	0	1.99818	1.83052	ARHGDIA
positive regulation of peptide hormone secretion (GO:0090277)	1/43	0.400078	0.457815	0	0	1.99818	1.83052	SOX4
positive regulation of T cell differentiation (GO:0045582)	1/43	0.400078	0.457815	0	0	1.99818	1.83052	SOX4
inorganic cation transmembrane transport (GO:0098662)	4/274	0.405507	0.4632	0	0	1.24483	1.1236	TRPA1;ATP2A2;ATP1B3;ATP6V0C
negative regulation of response to external stimulus (GO:0032102)	2/118	0.406737	0.4632	0	0	1.44769	1.30232	TNFAIP6;SERPINE1
response to amyloid-beta (GO:1904645)	1/44	0.407173	0.4632	0	0	1.95161	1.75355	GJA1
mitotic spindle assembly (GO:0090307)	1/44	0.407173	0.4632	0	0	1.95161	1.75355	FLNA
mRNA catabolic process (GO:0006402)	1/44	0.407173	0.4632	0	0	1.95161	1.75355	HSPA1A
negative regulation of epidermal growth factor receptor signaling pathway (GO:0042059)	1/44	0.407173	0.4632	0	0	1.95161	1.75355	EGFR
neurogenesis (GO:0022008)	1/44	0.407173	0.4632	0	0	1.95161	1.75355	ANXA1
neurotransmitter secretion (GO:0007269)	1/44	0.407173	0.4632	0	0	1.95161	1.75355	HSPA8
positive regulation of biosynthetic process (GO:0009891)	1/44	0.407173	0.4632	0	0	1.95161	1.75355	CXCL8
positive regulation of cell-matrix adhesion (GO:0001954)	1/44	0.407173	0.4632	0	0	1.95161	1.75355	S100A10
protein K63-linked ubiquitination (GO:0070534)	1/44	0.407173	0.4632	0	0	1.95161	1.75355	UBE2N
protein modification by small protein removal (GO:0070646)	4/276	0.410814	0.467093	0	0	1.23555	1.09916	NFKBIA;UCHL1;UBC;ACTB
regulation of pri-miRNA transcription by RNA polymerase II (GO:1902893)	1/45	0.414184	0.469922	0	0	1.90716	1.68106	FOS
neural crest cell development (GO:0014032)	1/45	0.414184	0.469922	0	0	1.90716	1.68106	CORO1C
positive regulation of chemotaxis (GO:0050921)	1/45	0.414184	0.469922	0	0	1.90716	1.68106	THBS1
protein deacetylation (GO:0006476)	1/45	0.414184	0.469922	0	0	1.90716	1.68106	FLNA
negative regulation of intracellular signal transduction (GO:1902532)	3/198	0.414543	0.47008	0	0	1.29211	1.1378	DUSP1;TRIB3;THBS1
macroautophagy (GO:0016236)	2/120	0.414946	0.470286	0	0	1.423	1.25169	MAP1LC3B;SQSTM1
plasma membrane bounded cell projection assembly (GO:0120031)	4/278	0.416111	0.471356	0	0	1.2264	1.07532	ACTR3;ARF4;PTPRO;FLNA
regulation of B cell proliferation (GO:0030888)	1/46	0.421112	0.47601	0	0	1.86468	1.61268	MIF
regulation of DNA metabolic process (GO:0051052)	1/46	0.421112	0.47601	0	0	1.86468	1.61268	UBE2N
establishment of protein localization to extracellular region (GO:0035592)	1/46	0.421112	0.47601	0	0	1.86468	1.61268	RAB13
vesicle organization (GO:0016050)	1/46	0.421112	0.47601	0	0	1.86468	1.61268	SQSTM1
positive regulation of epithelial cell proliferation (GO:0050679)	2/123	0.427152	0.481453	0	0	1.38751	1.18024	RTN4;EGFR
regulation of cellular metabolic process (GO:0031323)	1/47	0.427958	0.481453	0	0	1.82405	1.54813	ARF4
determination of heart left/right asymmetry (GO:0061371)	1/47	0.427958	0.481453	0	0	1.82405	1.54813	MICAL2
embryonic heart tube morphogenesis (GO:0003143)	1/47	0.427958	0.481453	0	0	1.82405	1.54813	MICAL2
regulation of protein localization to nucleus (GO:1900180)	1/47	0.427958	0.481453	0	0	1.82405	1.54813	TPR
epidermal growth factor receptor signaling pathway (GO:0007173)	1/47	0.427958	0.481453	0	0	1.82405	1.54813	EGFR
epithelial to mesenchymal transition (GO:0001837)	1/47	0.427958	0.481453	0	0	1.82405	1.54813	DDX17
polyol metabolic process (GO:0019751)	1/47	0.427958	0.481453	0	0	1.82405	1.54813	CALM1
positive regulation of pathway-restricted SMAD protein phosphorylation (GO:0010862)	1/47	0.427958	0.481453	0	0	1.82405	1.54813	GDF15
regulation of mitochondrion organization (GO:0010821)	1/48	0.434724	0.488035	0	0	1.78515	1.48711	SQSTM1
inositol phosphate metabolic process (GO:0043647)	1/48	0.434724	0.488035	0	0	1.78515	1.48711	CALM1
substrate adhesion-dependent cell spreading (GO:0034446)	1/48	0.434724	0.488035	0	0	1.78515	1.48711	FN1
positive regulation of endocytosis (GO:0045807)	1/48	0.434724	0.488035	0	0	1.78515	1.48711	SERPINE1
adherens junction organization (GO:0034332)	1/49	0.441411	0.493722	0	0	1.74787	1.42937	ACTB
regulation of cellular protein metabolic process (GO:0032268)	1/49	0.441411	0.493722	0	0	1.74787	1.42937	NFKBIA
regulation of interferon-beta production (GO:0032648)	1/49	0.441411	0.493722	0	0	1.74787	1.42937	HSP90AA1
RNA catabolic process (GO:0006401)	1/49	0.441411	0.493722	0	0	1.74787	1.42937	HSPA1A
mitotic cytokinesis (GO:0000281)	1/49	0.441411	0.493722	0	0	1.74787	1.42937	RHOB
negative regulation of cell projection organization (GO:0031345)	1/49	0.441411	0.493722	0	0	1.74787	1.42937	PTPRO
positive regulation of actin filament polymerization (GO:0030838)	1/49	0.441411	0.493722	0	0	1.74787	1.42937	PFN1
microtubule cytoskeleton organization involved in mitosis (GO:1902850)	2/128	0.447196	0.499931	0	0	1.33211	1.07203	DYNC1LI2;PLK2
regulation of generation of precursor metabolites and energy (GO:0043467)	1/50	0.448018	0.500326	0	0	1.71211	1.37469	TPR
organic hydroxy compound biosynthetic process (GO:1901617)	1/50	0.448018	0.500326	0	0	1.71211	1.37469	PSAT1
DNA-dependent DNA replication (GO:0006261)	2/129	0.451158	0.503568	0	0	1.32156	1.05188	UBC;HMGA1
blood circulation (GO:0008015)	1/51	0.454548	0.506028	0	0	1.67779	1.32285	BDKRB2
inositol lipid-mediated signaling (GO:0048017)	1/51	0.454548	0.506028	0	0	1.67779	1.32285	PDGFRA
sensory perception (GO:0007600)	1/51	0.454548	0.506028	0	0	1.67779	1.32285	TRPA1
mesenchymal cell differentiation (GO:0048762)	1/51	0.454548	0.506028	0	0	1.67779	1.32285	DDX17
negative regulation of transport (GO:0051051)	1/51	0.454548	0.506028	0	0	1.67779	1.32285	LGALS3
regulation of primary metabolic process (GO:0080090)	2/130	0.455103	0.506383	0	0	1.31116	1.03219	NQO1;ODC1
negative regulation of inflammatory response (GO:0050728)	3/212	0.458032	0.509376	0	0	1.20469	0.940644	RPS19;TNFAIP6;PLK2
ameboidal-type cell migration (GO:0001667)	1/52	0.461001	0.510018	0	0	1.64481	1.27367	CORO1C
cartilage development (GO:0051216)	1/52	0.461001	0.510018	0	0	1.64481	1.27367	CD44
regulation of intrinsic apoptotic signaling pathway (GO:2001242)	1/52	0.461001	0.510018	0	0	1.64481	1.27367	PMAIP1
endocytic recycling (GO:0032456)	1/52	0.461001	0.510018	0	0	1.64481	1.27367	RAB13
regulation of release of sequestered calcium ion into cytosol (GO:0051279)	1/52	0.461001	0.510018	0	0	1.64481	1.27367	CALM1
regulation of telomere maintenance via telomerase (GO:0032210)	1/52	0.461001	0.510018	0	0	1.64481	1.27367	CCT5
response to peptide hormone (GO:0043434)	1/52	0.461001	0.510018	0	0	1.64481	1.27367	ANXA1
sprouting angiogenesis (GO:0002040)	1/52	0.461001	0.510018	0	0	1.64481	1.27367	THBS1
negative regulation of cellular biosynthetic process (GO:0031327)	1/52	0.461001	0.510018	0	0	1.64481	1.27367	TRIB3
plasma membrane bounded cell projection morphogenesis (GO:0120039)	1/52	0.461001	0.510018	0	0	1.64481	1.27367	SGK1
bicellular tight junction assembly (GO:0070830)	1/53	0.467377	0.516002	0	0	1.61309	1.22695	RAB13
cardiac muscle tissue development (GO:0048738)	1/53	0.467377	0.516002	0	0	1.61309	1.22695	GJA1
positive regulation of B cell activation (GO:0050871)	1/53	0.467377	0.516002	0	0	1.61309	1.22695	MIF
positive regulation of chemokine production (GO:0032722)	1/53	0.467377	0.516002	0	0	1.61309	1.22695	HMGB1
DNA repair (GO:0006281)	4/298	0.46838	0.516841	0	0	1.1418	0.866028	NPM1;GADD45A;UBC;UBE2N
positive regulation of peptidyl-tyrosine phosphorylation (GO:0050731)	2/134	0.470722	0.519158	0	0	1.27117	0.957812	MIF;CD44
mRNA processing (GO:0006397)	4/300	0.473521	0.52134	0	0	1.13397	0.847711	HSPA8;SNRPD2;SF3B1;SNRPB
regulation of megakaryocyte differentiation (GO:0045652)	1/54	0.473679	0.52134	0	0	1.58258	1.18254	THBS1
regulation of proteasomal protein catabolic process (GO:0061136)	1/54	0.473679	0.52134	0	0	1.58258	1.18254	HSP90AB1
regulation of proteolysis (GO:0030162)	1/54	0.473679	0.52134	0	0	1.58258	1.18254	PLAT
protein sumoylation (GO:0016925)	1/55	0.479906	0.526835	0	0	1.55319	1.1403	TPR
regulation of gene silencing by RNA (GO:0060966)	1/55	0.479906	0.526835	0	0	1.55319	1.1403	TPR
ceramide metabolic process (GO:0006672)	1/55	0.479906	0.526835	0	0	1.55319	1.1403	PLPP3
regulation of posttranscriptional gene silencing (GO:0060147)	1/55	0.479906	0.526835	0	0	1.55319	1.1403	TPR
interstrand cross-link repair (GO:0036297)	1/55	0.479906	0.526835	0	0	1.55319	1.1403	UBC
transcription, DNA-templated (GO:0006351)	3/221	0.485265	0.532443	0	0	1.15443	0.834722	CEBPD;TCEA1;ATF4
regulation of ATP metabolic process (GO:1903578)	1/56	0.48606	0.532768	0	0	1.52487	1.10008	TPR
tight junction assembly (GO:0120192)	1/56	0.48606	0.532768	0	0	1.52487	1.10008	RAB13
arachidonic acid metabolic process (GO:0019369)	1/57	0.492142	0.537501	0	0	1.49757	1.06176	PTGS2
cellular response to peptide (GO:1901653)	1/57	0.492142	0.537501	0	0	1.49757	1.06176	GJA1
regulation of mitotic nuclear division (GO:0007088)	1/57	0.492142	0.537501	0	0	1.49757	1.06176	DUSP1
dicarboxylic acid metabolic process (GO:0043648)	1/57	0.492142	0.537501	0	0	1.49757	1.06176	MTHFD2
renal system development (GO:0072001)	1/57	0.492142	0.537501	0	0	1.49757	1.06176	FOXF1
icosanoid metabolic process (GO:0006690)	1/57	0.492142	0.537501	0	0	1.49757	1.06176	PTGS2
positive regulation of cell junction assembly (GO:1901890)	1/57	0.492142	0.537501	0	0	1.49757	1.06176	S100A10
regulation of calcium ion transport (GO:0051924)	1/58	0.498152	0.541293	0	0	1.47122	1.02522	STC1
regulation of pathway-restricted SMAD protein phosphorylation (GO:0060393)	1/58	0.498152	0.541293	0	0	1.47122	1.02522	GDF15
eye development (GO:0001654)	1/58	0.498152	0.541293	0	0	1.47122	1.02522	COL5A2
regulation of tumor necrosis factor-mediated signaling pathway (GO:0010803)	1/58	0.498152	0.541293	0	0	1.47122	1.02522	HSPA1A
RNA modification (GO:0009451)	1/58	0.498152	0.541293	0	0	1.47122	1.02522	NOP10
membrane lipid biosynthetic process (GO:0046467)	1/58	0.498152	0.541293	0	0	1.47122	1.02522	PLPP3
mitochondrial respiratory chain complex I assembly (GO:0032981)	1/58	0.498152	0.541293	0	0	1.47122	1.02522	NDUFS5
NADH dehydrogenase complex assembly (GO:0010257)	1/58	0.498152	0.541293	0	0	1.47122	1.02522	NDUFS5
nucleosome assembly (GO:0006334)	1/58	0.498152	0.541293	0	0	1.47122	1.02522	NPM1
positive regulation of protein binding (GO:0032092)	1/58	0.498152	0.541293	0	0	1.47122	1.02522	TRIB3
negative regulation of autophagy (GO:0010507)	1/59	0.504091	0.547467	0	0	1.44578	0.990359	QSOX1
protein-DNA complex assembly (GO:0065004)	2/143	0.504866	0.547751	0	0	1.18949	0.812972	NPM1;UBC
neuron development (GO:0048666)	2/143	0.504866	0.547751	0	0	1.18949	0.812972	RAB13;HMGB1
cilium organization (GO:0044782)	3/228	0.505988	0.548689	0	0	1.11811	0.761706	ACTR3;ARF4;FLNA
adenylate cyclase-inhibiting G protein-coupled receptor signaling pathway (GO:0007193)	1/60	0.50996	0.552716	0	0	1.4212	0.957072	FLNA
phosphorylation (GO:0016310)	5/400	0.511198	0.553777	0	0	1.06137	0.712179	PLK2;IGFBP3;PGK1;SGK1;YWHAZ
regulation of DNA-templated transcription, initiation (GO:2000142)	1/61	0.51576	0.558151	0	0	1.39745	0.92527	CEBPB
regulation of endocytosis (GO:0030100)	1/61	0.51576	0.558151	0	0	1.39745	0.92527	LGALS3
regulation of neurogenesis (GO:0050767)	1/62	0.521491	0.563781	0	0	1.37447	0.894865	BHLHE40
positive regulation of interleukin-1 production (GO:0032732)	1/62	0.521491	0.563781	0	0	1.37447	0.894865	HMGB1
transcription by RNA polymerase II (GO:0006366)	4/320	0.523814	0.566006	0	0	1.06111	0.686132	CEBPD;TCEA1;ATF4;SNRPB
anterior/posterior pattern specification (GO:0009952)	1/63	0.527155	0.568464	0	0	1.35223	0.86578	BHLHE40
cell cycle G1/S phase transition (GO:0044843)	1/63	0.527155	0.568464	0	0	1.35223	0.86578	PLK2
positive regulation of Ras protein signal transduction (GO:0046579)	1/63	0.527155	0.568464	0	0	1.35223	0.86578	COL3A1
positive regulation of viral process (GO:0048524)	1/63	0.527155	0.568464	0	0	1.35223	0.86578	PPIA
cellular response to organic cyclic compound (GO:0071407)	2/150	0.530421	0.571696	0	0	1.13283	0.718307	ACTB;EGFR
regulation of innate immune response (GO:0045088)	1/64	0.532752	0.573291	0	0	1.3307	0.83794	HSP90AB1
regulation of transcription initiation from RNA polymerase II promoter (GO:0060260)	1/64	0.532752	0.573291	0	0	1.3307	0.83794	CEBPB
pre-replicative complex assembly (GO:0036388)	1/64	0.532752	0.573291	0	0	1.3307	0.83794	UBC
protein phosphorylation (GO:0006468)	6/496	0.532975	0.573291	0	0	1.02612	0.645719	PDGFRA;PLK2;IGFBP3;SGK1;YWHAZ;EGFR
BMP signaling pathway (GO:0030509)	1/65	0.538283	0.577835	0	0	1.30984	0.811276	GDF15
regulation of cellular catabolic process (GO:0031329)	1/65	0.538283	0.577835	0	0	1.30984	0.811276	TRIB3
G protein-coupled receptor signaling pathway, coupled to cyclic nucleotide second messenger (GO:0007187)	1/65	0.538283	0.577835	0	0	1.30984	0.811276	ANXA1
inorganic anion transmembrane transport (GO:0098661)	1/65	0.538283	0.577835	0	0	1.30984	0.811276	SLC20A1
protein N-linked glycosylation (GO:0006487)	1/67	0.549151	0.588022	0	0	1.27002	0.761226	TMEM258
regulation of epidermal growth factor receptor signaling pathway (GO:0042058)	1/67	0.549151	0.588022	0	0	1.27002	0.761226	EGFR
transcription elongation from RNA polymerase II promoter (GO:0006368)	1/67	0.549151	0.588022	0	0	1.27002	0.761226	TCEA1
vascular endothelial growth factor receptor signaling pathway (GO:0048010)	1/67	0.549151	0.588022	0	0	1.27002	0.761226	HSP90AA1
positive regulation of catabolic process (GO:0009896)	1/67	0.549151	0.588022	0	0	1.27002	0.761226	PLK2
peptidyl-serine phosphorylation (GO:0018105)	2/156	0.551603	0.590351	0	0	1.08836	0.647491	PLK2;SGK1
canonical Wnt signaling pathway (GO:0060070)	1/68	0.554489	0.593142	0	0	1.251	0.737725	PLPP3
DNA-templated transcription, elongation (GO:0006354)	1/69	0.559764	0.598185	0	0	1.23254	0.71517	TCEA1
negative regulation of cellular catabolic process (GO:0031330)	1/69	0.559764	0.598185	0	0	1.23254	0.71517	TIMP1
protein autophosphorylation (GO:0046777)	2/159	0.561941	0.60021	0	0	1.0674	0.615203	PDGFRA;EGFR
carbohydrate homeostasis (GO:0033500)	1/70	0.564977	0.601645	0	0	1.21462	0.69351	SOX4
DNA-templated transcription, termination (GO:0006353)	1/70	0.564977	0.601645	0	0	1.21462	0.69351	SNRPB
[truncated: 134 more rows]

## Sheet: GO Cellular Component 2021
Term	Overlap	P-value	Adjusted P-value	Old P-value	Old Adjusted P-value	Odds Ratio	Combined Score	Genes
focal adhesion (GO:0005925)	43/387	2.22023e-29	4.77349e-27	0	0	12.5777	829.845	YWHAE;RPL3;RPL31;YWHAB;RPL12;CLTC;FHL2;RPL10A;RND3;ACTB;EGFR;CORO1C;GJA1;RPS16;RPS19;PLAU;RPS3;CAPN2;RPLP2;FLNA;RPS11;CAP1;HSPA9;ACTR3;HSPA8;NPM1;RPS9;ANXA1;TPM4;HSPA5;ANXA5;HMGA1;REXO2;YWHAZ;RHOB;RPL37A;ZYX;HYOU1;PFN1;ATP6V0C;PPIA;CD44;HSPA1A
cell-substrate junction (GO:0030055)	43/394	4.69135e-29	5.0432e-27	0	0	12.3224	803.783	YWHAE;RPL3;RPL31;YWHAB;RPL12;CLTC;FHL2;RPL10A;RND3;ACTB;EGFR;CORO1C;GJA1;RPS16;RPS19;PLAU;RPS3;CAPN2;RPLP2;FLNA;RPS11;CAP1;HSPA9;ACTR3;HSPA8;NPM1;RPS9;ANXA1;TPM4;HSPA5;ANXA5;HMGA1;REXO2;YWHAZ;RHOB;RPL37A;ZYX;HYOU1;PFN1;ATP6V0C;PPIA;CD44;HSPA1A
intracellular organelle lumen (GO:0070013)	40/848	5.62922e-14	4.03427e-12	0	0	4.78784	146.068	GPI;CD63;COL15A1;HSP90AB1;TNFAIP6;CXCL1;HMGB1;PTGS2;LTBP1;THBS1;EGFR;HSPD1;LGALS1;SERPINH1;RPS3;QSOX1;TIMP1;HSPA9;HSPA8;HSP90AA1;HSPA5;IGFBP3;FN1;MIF;CKAP4;COL1A1;EEF1A1;COL3A1;VCAN;COL1A2;PKM;P4HA1;MTHFD2;COL6A2;COL5A2;COL6A1;HYOU1;ALDOA;PPIA;HSPA1A
collagen-containing extracellular matrix (GO:0062023)	25/380	3.99818e-12	2.14902e-10	0	0	6.47787	170.013	COL15A1;SERPINE1;PLAT;LTBP1;THBS1;LGALS3;LGALS1;SERPINH1;S100A10;POSTN;ANXA1;GDF15;ANXA5;FN1;COL1A1;COL3A1;VCAN;COL1A2;PKM;COL6A2;COL5A2;COL6A1;S100A6;ANGPTL2;TGFBI
endoplasmic reticulum lumen (GO:0005788)	21/285	2.77696e-11	1.19409e-09	0	0	7.21459	175.366	COL15A1;HSPA5;IGFBP3;FN1;PTGS2;LTBP1;THBS1;CKAP4;COL1A1;COL3A1;VCAN;LGALS1;COL1A2;P4HA1;COL6A2;COL5A2;COL6A1;SERPINH1;HYOU1;QSOX1;TIMP1
cytosolic large ribosomal subunit (GO:0022625)	10/55	7.94612e-10	2.84736e-08	0	0	19.3894	406.269	RPL3;RPL32;RPL31;RPL12;RPL37A;RPL36;RPL14;RPLP2;RPL10A;RPL29
large ribosomal subunit (GO:0015934)	10/59	1.63795e-09	5.03085e-08	0	0	17.803	360.151	RPL3;RPL32;RPL31;RPL12;RPL37A;RPL36;RPL14;RPLP2;RPL10A;RPL29
ribosome (GO:0005840)	10/62	2.71772e-09	7.30386e-08	0	0	16.7733	330.828	RPS9;RPS28;RPL32;RPS19;RPL31;RPL36;RPS3;RPL10A;RPS11;RPS21
secretory granule lumen (GO:0034774)	19/316	7.48131e-09	1.7872e-07	0	0	5.739	107.382	CAP1;GPI;HSPA8;HSP90AA1;HSP90AB1;SERPINE1;FN1;CXCL1;MIF;HMGB1;PRDX6;THBS1;EEF1A1;PKM;QSOX1;TIMP1;ALDOA;PPIA;S100A11
ficolin-1-rich granule lumen (GO:1904813)	12/123	2.49802e-08	5.37074e-07	0	0	9.48504	166.037	EEF1A1;HSPA8;GPI;HSP90AA1;HSP90AB1;PKM;TNFAIP6;MIF;HMGB1;ALDOA;PPIA;HSPA1A
ficolin-1-rich granule (GO:0101002)	14/184	4.12229e-08	8.0572e-07	0	0	7.26857	123.597	HSPA8;GPI;HSP90AA1;HSP90AB1;TNFAIP6;MIF;HMGB1;EEF1A1;LGALS3;PKM;ALDOA;PPIA;ATP6V0C;HSPA1A
intracellular membrane-bounded organelle (GO:0043231)	99/5192	5.74104e-08	1.0286e-06	0	0	2.08162	34.7069	RPL3;ZNF292;MT1X;ENO1;RPL10A;ACTB;LGALS3;MT2A;GJA1;SNRPD2;IER2;SOX4;IER3;DDX17;BNIP3L;PDGFRA;RPS9;RBFOX2;IGFBP3;ARID5B;EEF1A1;S100A6;TRIB3;PFN1;SQSTM1;PPIA;ATF3;ATF4;SNRPB;MAGED1;RHOBTB3;STC1;NDRG1;FXR1;LDHA;UBC;TPR;PMAIP1;S100A11;HSPA8;HSPA5;FOXF1;GADD45A;PLK2;HMGA1;MICAL2;PRDX6;EIF1;NFKBIA;EIF5;P4HA1;BHLHE40;UBE2N;CYCS;CALM1;YWHAE;BTG1;HSP90AB1;FHL2;HMGB1;RND3;MAP1LC3B;TUBA1A;BDKRB2;QSOX1;KLF10…
nucleus (GO:0005634)	89/4484	6.81195e-08	1.12659e-06	0	0	2.11719	34.9378	YWHAE;RPL3;BTG1;HSP90AB1;ZNF292;FHL2;MT1X;ENO1;HMGB1;RPL10A;ACTB;LGALS3;MT2A;TUBA1A;SNRPD2;IER2;SOX4;IER3;DDX17;KLF10;EIF5A;ACTR3;DUSP5;BNIP3L;PDGFRA;RPS9;HSP90AA1;RBFOX2;ANXA1;TPI1;DUSP1;IGFBP3;ARID5B;FOS;REXO2;YWHAZ;RHOB;EEF1A1;PKM;RPL37A;S100A6;RBMS1;TRIB3;TMBIM6;PFN1;SGK1;ALDOA;PPIA;GAPDH;ATF3;ATF4;SNRPB;SLC25A6;CEBPB;MAGED1;STC1;NDRG1;EGFR;FXR1;LDHA;UBC;TPR;RPS3;FLNA;PMAIP1;SF3B1;S100A11;HSP…
vesicle (GO:0031982)	15/226	8.25782e-08	1.26817e-06	0	0	6.2897	102.582	ANXA1;CLTC;MIF;YWHAZ;ACTB;EGFR;CORO1C;MYL6;PKM;COL6A2;UBC;CALM1;PPIA;GAPDH;HSPA1A
cytoplasmic vesicle lumen (GO:0060205)	11/115	1.1846e-07	1.69792e-06	0	0	9.24188	147.396	EEF1A1;HSPA8;GPI;HSP90AA1;HSP90AB1;PKM;MIF;HMGB1;ALDOA;PPIA;S100A11
cytosolic small ribosomal subunit (GO:0022627)	7/40	3.89964e-07	5.24014e-06	0	0	18.2767	269.713	RPS9;RPS28;RPS16;RPS19;RPS3;RPS11;RPS21
small ribosomal subunit (GO:0015935)	7/45	9.02781e-07	1.14175e-05	0	0	15.8678	220.845	RPS9;RPS28;RPS16;RPS19;RPS3;RPS11;RPS21
polysomal ribosome (GO:0042788)	6/30	1.18658e-06	1.4173e-05	0	0	21.4565	292.762	RPS28;RPL32;RPL31;RPL36;RPL10A;RPS21
actin cytoskeleton (GO:0015629)	13/316	0.000103712	0.00117358	0	0	3.74422	34.3491	ACTR3;ANXA1;TPM4;WDR1;TPM1;DSTN;ACTB;CORO1C;EEF1A1;ZYX;CAPN2;FLNA;ALDOA
platelet alpha granule lumen (GO:0031093)	6/67	0.000138595	0.00148989	0	0	8.42609	74.857	SERPINE1;FN1;QSOX1;TIMP1;ALDOA;THBS1
cytoskeleton (GO:0005856)	18/600	0.000290132	0.0029704	0	0	2.72137	22.166	ACTR3;TPM4;TPM1;RHOBTB3;DSTN;ADD3;NDRG1;RND3;ACTB;RHOB;CORO1C;TUBA1A;ARHGDIA;ZYX;FLNA;ALDOA;GAPDH;PFDN5
platelet alpha granule (GO:0031091)	6/90	0.000690506	0.00674812	0	0	6.1118	44.4822	SERPINE1;FN1;QSOX1;TIMP1;ALDOA;THBS1
asymmetric synapse (GO:0032279)	7/133	0.00102976	0.00962599	0	0	4.76419	32.7702	FXR1;RPS19;RHEB;RPL12;RPL14;RPS3;ADD3
postsynaptic density (GO:0014069)	7/138	0.00127647	0.011435	0	0	4.58119	30.5275	FXR1;RPS19;RHEB;RPL12;RPL14;RPS3;ADD3
external side of apical plasma membrane (GO:0098591)	2/5	0.00135437	0.0116476	0	0	56.2991	371.823	SLC7A5;SLC38A1
U2 snRNP (GO:0005686)	3/20	0.00159424	0.0131831	0	0	14.9561	96.3374	SNRPD2;SF3B1;SNRPB
basolateral plasma membrane (GO:0016323)	7/151	0.00213691	0.0170162	0	0	4.16485	25.6071	SLC7A5;SLC38A1;ATP1B3;PLPP3;SLC7A1;CD44;EGFR
intracellular non-membrane-bounded organelle (GO:0043232)	25/1158	0.00263635	0.0202434	0	0	1.94834	11.5699	RPL3;CLTC;RHOBTB3;ADD3;RND3;ACTB;FXR1;RPS19;ARHGDIA;RPL36;RPS3;FLNA;RPS11;NPM1;RPS9;TPM4;TPM1;REXO2;CKAP4;RHOB;EEF1A1;TCEA1;PLIN2;GAPDH;ATF3
membrane raft (GO:0045121)	7/163	0.00327689	0.0242911	0	0	3.84212	21.9803	GJA1;CAPN2;PGK1;SERPINH1;PLPP3;EGFR;S100A10
tertiary granule (GO:0070820)	7/164	0.00338945	0.0242911	0	0	3.81746	21.7102	LGALS3;TNFAIP6;PLAU;CXCL1;QSOX1;ALDOA;ATP6V0C
tertiary granule lumen (GO:1904724)	4/55	0.00402456	0.0279123	0	0	6.6643	36.7559	TNFAIP6;CXCL1;QSOX1;ALDOA
U12-type spliceosomal complex (GO:0005689)	3/28	0.00427416	0.028717	0	0	10.166	55.4573	SNRPD2;SF3B1;SNRPB
U4 snRNP (GO:0005687)	2/9	0.00472605	0.0305345	0	0	24.1233	129.172	SNRPD2;SNRPB
adherens junction (GO:0005912)	6/132	0.00482871	0.0305345	0	0	4.06584	21.6838	ANXA1;ZYX;PLPP3;NDRG1;ACTB;S100A11
cell-cell junction (GO:0005911)	9/271	0.00503809	0.0309483	0	0	2.95117	15.6138	GJA1;ANXA1;WDR1;ZYX;FLNA;PLPP3;NDRG1;ACTB;S100A11
endosome membrane (GO:0010008)	10/325	0.00541791	0.0323569	0	0	2.73198	14.2556	CD63;ANXA1;CLTC;UBC;CLTA;ATP6V0C;NDRG1;EGFR;RHOB;CORO1C
actin filament (GO:0005884)	4/72	0.0103969	0.0604143	0	0	4.99391	22.8035	ANXA1;TPM4;TPM1;ACTB
axonal growth cone (GO:0044295)	2/14	0.0114916	0.0650181	0	0	14.0684	62.8314	HSP90AA1;HSP90AB1
clathrin coat (GO:0030118)	2/15	0.0131573	0.0679566	0	0	12.9855	56.2375	CLTC;CLTA
prespliceosome (GO:0071010)	2/15	0.0131573	0.0679566	0	0	12.9855	56.2375	SF3B1;SNRPB
U2-type prespliceosome (GO:0071004)	2/15	0.0131573	0.0679566	0	0	12.9855	56.2375	SF3B1;SNRPB
cortical actin cytoskeleton (GO:0030864)	3/42	0.0132752	0.0679566	0	0	6.51205	28.1441	EEF1A1;WDR1;CAPN2
endolysosome membrane (GO:0036020)	2/17	0.0167804	0.0804851	0	0	11.253	45.9971	CLTC;CLTA
U5 snRNP (GO:0005682)	2/17	0.0167804	0.0804851	0	0	11.253	45.9971	SNRPD2;SNRPB
lysosomal membrane (GO:0005765)	9/330	0.0168457	0.0804851	0	0	2.40146	9.80673	EEF1A1;CD63;HSPA8;RHEB;CLTC;COL6A1;CLTA;ATP6V0C;CKAP4
U1 snRNP (GO:0005685)	2/18	0.0187328	0.0875553	0	0	10.5491	41.959	SNRPD2;SNRPB
cytoplasmic dynein complex (GO:0005868)	2/19	0.0207758	0.0947997	0	0	9.9281	38.4611	DYNC1LI2;TPR
U2-type precatalytic spliceosome (GO:0071005)	3/50	0.0211646	0.0947997	0	0	5.40142	20.8248	SNRPD2;SF3B1;SNRPB
clathrin-coated vesicle membrane (GO:0030665)	4/90	0.0219405	0.0958736	0	0	3.94507	15.0679	HSPA8;CLTC;CLTA;EGFR
spliceosomal snRNP complex (GO:0097525)	3/51	0.0222962	0.0958736	0	0	5.28863	20.1144	SNRPD2;SF3B1;SNRPB
precatalytic spliceosome (GO:0071011)	3/52	0.0234602	0.0971992	0	0	5.18043	19.4393	SNRPD2;SF3B1;SNRPB
trans-Golgi network (GO:0005802)	7/239	0.0236834	0.0971992	0	0	2.57348	9.6325	POSTN;CLTC;RAB13;RHOBTB3;CLTA;TGFBI;PLPP3
mitochondrial membrane (GO:0031966)	11/469	0.0239607	0.0971992	0	0	2.06081	7.68956	LGALS3;BNIP3L;NDUFS5;BNIP3;UBC;RPS3;PMAIP1;CYCS;TMBIM6;SLC25A6;HSPD1
endocytic vesicle (GO:0030139)	6/189	0.0249295	0.0982131	0	0	2.7913	10.3047	HSP90AA1;UBC;CLTC;RAB13;CLTA;HYOU1
endocytic vesicle lumen (GO:0071682)	2/21	0.0251243	0.0982131	0	0	8.88214	32.7211	HSP90AA1;HYOU1
organelle outer membrane (GO:0031968)	5/142	0.0267438	0.102677	0	0	3.10093	11.2299	BNIP3L;BNIP3;UBC;PMAIP1;PTGS2
extracellular membrane-bounded organelle (GO:0065010)	3/56	0.0284403	0.107275	0	0	4.78848	17.0468	PKM;COL6A2;CLTC
azurophil granule membrane (GO:0035577)	3/58	0.0311239	0.113418	0	0	4.61389	16.0092	CD63;ATP6V0C;CKAP4
cortical cytoskeleton (GO:0030863)	3/58	0.0311239	0.113418	0	0	4.61389	16.0092	EEF1A1;WDR1;CAPN2
extracellular vesicle (GO:1903561)	3/59	0.0325139	0.115221	0	0	4.53127	15.5245	PKM;COL6A2;CLTC
polymeric cytoskeletal fiber (GO:0099513)	7/256	0.0326907	0.115221	0	0	2.3957	8.19487	TUBA1A;ANXA1;TPM4;TPM1;NDRG1;ACTB;CCT5
endolysosome (GO:0036019)	2/25	0.0348066	0.1207	0	0	7.33593	24.6337	CLTC;CLTA
azurophil granule (GO:0042582)	5/155	0.0369526	0.124476	0	0	2.8303	9.33468	CAP1;CD63;PRDX6;ATP6V0C;CKAP4
cytoplasmic vesicle membrane (GO:0030659)	9/380	0.0370533	0.124476	0	0	2.07247	6.82961	LGALS3;CD63;GJA1;UBC;ATP6V0C;CD44;EGFR;RHOB;CORO1C
vacuolar lumen (GO:0005775)	5/161	0.0423712	0.140151	0	0	2.72061	8.60064	CAP1;HSPA8;HSP90AA1;VCAN;PRDX6
rough endoplasmic reticulum (GO:0005791)	2/29	0.0456861	0.148826	0	0	6.24786	19.2807	PKM;CKAP4
autophagosome (GO:0005776)	3/69	0.0481487	0.151365	0	0	3.84276	11.6569	HSPA8;MAP1LC3B;SQSTM1
glutamatergic synapse (GO:0098978)	3/69	0.0481487	0.151365	0	0	3.84276	11.6569	PTPRO;YWHAZ;ACTB
U2-type catalytic step 2 spliceosome (GO:0071007)	2/30	0.0485776	0.151365	0	0	6.02442	18.2214	SNRPD2;SNRPB
spliceosomal tri-snRNP complex (GO:0097526)	2/32	0.0545525	0.165194	0	0	5.62222	16.3527	SNRPD2;SNRPB
U4/U6 x U5 tri-snRNP complex (GO:0046540)	2/32	0.0545525	0.165194	0	0	5.62222	16.3527	SNRPD2;SNRPB
bleb (GO:0032059)	1/5	0.0576293	0.165204	0	0	21.0213	59.9889	TPM1
cytoplasmic side of lysosomal membrane (GO:0098574)	1/5	0.0576293	0.165204	0	0	21.0213	59.9889	EEF1A1
endoplasmic reticulum tubular network membrane (GO:0098826)	1/5	0.0576293	0.165204	0	0	21.0213	59.9889	RTN4
flotillin complex (GO:0016600)	1/5	0.0576293	0.165204	0	0	21.0213	59.9889	CORO1C
mitochondrial outer membrane (GO:0005741)	4/126	0.0622899	0.17548	0	0	2.77586	7.70567	BNIP3L;BNIP3;UBC;PMAIP1
lipid droplet (GO:0005811)	3/77	0.0628465	0.17548	0	0	3.42594	9.47977	PLIN2;GAPDH;CKAP4
aggresome (GO:0016235)	2/35	0.0639668	0.176319	0	0	5.11033	14.0503	SQSTM1;HSPA1A
vesicle coat (GO:0030120)	2/36	0.0672182	0.18048	0	0	4.95978	13.3905	COPA;CLTA
platelet dense granule membrane (GO:0031088)	1/6	0.068752	0.18048	0	0	16.8162	45.0211	CD63
rough endoplasmic reticulum membrane (GO:0030867)	1/6	0.068752	0.18048	0	0	16.8162	45.0211	RPS28
clathrin-coated vesicle (GO:0030136)	3/80	0.0688341	0.18048	0	0	3.29196	8.80946	CLTC;RAB13;CLTA
clathrin-coated endocytic vesicle (GO:0045334)	3/85	0.0793619	0.201706	0	0	3.09044	7.83037	CLTC;CLTA;EGFR
tight junction (GO:0070160)	3/85	0.0793619	0.201706	0	0	3.09044	7.83037	GJA1;RAB13;ACTB
U7 snRNP (GO:0005683)	1/7	0.079744	0.201706	0	0	14.0128	35.4373	SNRPB
lysosomal lumen (GO:0043202)	3/86	0.0815471	0.203868	0	0	3.05305	7.65271	HSPA8;HSP90AA1;VCAN
U2-type spliceosomal complex (GO:0005684)	3/89	0.0882566	0.214071	0	0	2.9461	7.15168	SNRPD2;SF3B1;SNRPB
clathrin-sculpted gamma-aminobutyric acid transport vesicle (GO:0061200)	1/8	0.0906068	0.214071	0	0	12.0103	28.8395	HSPA8
clathrin-sculpted gamma-aminobutyric acid transport vesicle membrane (GO:0061202)	1/8	0.0906068	0.214071	0	0	12.0103	28.8395	HSPA8
extrinsic component of endosome membrane (GO:0031313)	1/8	0.0906068	0.214071	0	0	12.0103	28.8395	ANXA1
extrinsic component of external side of plasma membrane (GO:0031232)	1/8	0.0906068	0.214071	0	0	12.0103	28.8395	ANXA1
nucleolus (GO:0005730)	13/733	0.0949338	0.221856	0	0	1.54193	3.63059	NPM1;RPS9;RPL3;REXO2;FXR1;EEF1A1;RPS19;RPL36;RPS3;FLNA;TCEA1;RPS11;ATF3
sarcoplasmic reticulum (GO:0016529)	2/45	0.0986987	0.224624	0	0	3.9199	9.07724	ATP2A2;THBS1
insulin-responsive compartment (GO:0032593)	1/9	0.101342	0.224624	0	0	10.5085	24.0567	RAB13
multivesicular body membrane (GO:0032585)	1/9	0.101342	0.224624	0	0	10.5085	24.0567	CD63
platelet dense tubular network membrane (GO:0031095)	1/9	0.101342	0.224624	0	0	10.5085	24.0567	ATP2A2
pseudopodium (GO:0031143)	1/9	0.101342	0.224624	0	0	10.5085	24.0567	CAPN2
nuclear lumen (GO:0031981)	13/745	0.104133	0.226885	0	0	1.5157	3.42863	NPM1;RPS9;RPL3;REXO2;FXR1;EEF1A1;RPS19;RPL36;RPS3;FLNA;TCEA1;RPS11;ATF3
Golgi-associated vesicle (GO:0005798)	2/47	0.106167	0.226885	0	0	3.7453	8.39973	GJA1;RAB13
multivesicular body (GO:0005771)	2/47	0.106167	0.226885	0	0	3.7453	8.39973	CD63;TPT1
secretory granule membrane (GO:0030667)	6/274	0.106583	0.226885	0	0	1.89773	4.24869	LGALS3;CD63;PLAU;ATP6V0C;CD44;CKAP4
autolysosome (GO:0044754)	1/10	0.111951	0.2289	0	0	9.34043	20.4527	SQSTM1
sodium:potassium-exchanging ATPase complex (GO:0005890)	1/10	0.111951	0.2289	0	0	9.34043	20.4527	ATP1B3
trans-Golgi network membrane (GO:0032588)	3/99	0.112193	0.2289	0	0	2.63788	5.77046	CLTC;RHOBTB3;CLTA
organelle inner membrane (GO:0019866)	7/346	0.116414	0.2289	0	0	1.75156	3.7669	LGALS3;NDUFS5;RPS3;CYCS;PTGS2;SLC25A6;HSPD1
endocytic vesicle membrane (GO:0030666)	4/158	0.117378	0.2289	0	0	2.19548	4.70349	UBC;CLTC;ATP6V0C;EGFR
specific granule (GO:0042581)	4/160	0.12136	0.2289	0	0	2.16711	4.57042	PLAU;CXCL1;QSOX1;CKAP4
integral component of mitochondrial inner membrane (GO:0031305)	2/51	0.121533	0.2289	0	0	3.43886	7.24764	HSPA9;GHITM
bounding membrane of organelle (GO:0098588)	13/767	0.122349	0.2289	0	0	1.46977	3.08781	CD63;COPA;ATP2A2;EGFR;RHOB;CORO1C;LGALS3;GJA1;UBC;QSOX1;PLPP3;ATP6V0C;CD44
cell cortex region (GO:0099738)	1/11	0.122435	0.2289	0	0	8.40596	17.654	ENO1
intracellular vesicle (GO:0097708)	1/11	0.122435	0.2289	0	0	8.40596	17.654	EGFR
microfibril (GO:0001527)	1/11	0.122435	0.2289	0	0	8.40596	17.654	LTBP1
microvillus membrane (GO:0031528)	1/11	0.122435	0.2289	0	0	8.40596	17.654	SLC7A5
nuclear inclusion body (GO:0042405)	1/11	0.122435	0.2289	0	0	8.40596	17.654	TPR
platelet dense tubular network (GO:0031094)	1/11	0.122435	0.2289	0	0	8.40596	17.654	ATP2A2
neuron projection (GO:0043005)	10/556	0.12358	0.229048	0	0	1.55742	3.25637	FXR1;HSPA8;PLK2;BNIP3;PTPRO;RAB13;CAPN2;PTGS2;ACTB;ATF4
clathrin vesicle coat (GO:0030125)	1/12	0.132796	0.244027	0	0	7.64139	15.4275	CLTA
COPI vesicle coat (GO:0030126)	1/13	0.143035	0.250021	0	0	7.00426	13.6209	COPA
cytoplasmic side of endoplasmic reticulum membrane (GO:0098554)	1/13	0.143035	0.250021	0	0	7.00426	13.6209	RPS28
lamellar body (GO:0042599)	1/13	0.143035	0.250021	0	0	7.00426	13.6209	CKAP4
MIB complex (GO:0140275)	1/13	0.143035	0.250021	0	0	7.00426	13.6209	HSPA9
mitotic spindle microtubule (GO:1990498)	1/13	0.143035	0.250021	0	0	7.00426	13.6209	CLTC
SAM complex (GO:0001401)	1/13	0.143035	0.250021	0	0	7.00426	13.6209	HSPA9
microvillus (GO:0005902)	2/57	0.145496	0.252272	0	0	3.06278	5.90384	SLC7A5;CD44
filopodium (GO:0030175)	2/58	0.149581	0.257279	0	0	3.00794	5.71483	ACTA2;FXR1
TIM23 mitochondrial import inner membrane translocase complex (GO:0005744)	1/14	0.153154	0.261334	0	0	6.46514	12.1306	SLC25A6
ficolin-1-rich granule membrane (GO:0101003)	2/61	0.161968	0.271923	0	0	2.85456	5.19631	LGALS3;ATP6V0C
spindle microtubule (GO:0005876)	2/61	0.161968	0.271923	0	0	2.85456	5.19631	CLTC;CALM1
trans-Golgi network transport vesicle (GO:0030140)	1/15	0.163154	0.271923	0	0	6.00304	10.8839	RAB13
specific granule lumen (GO:0035580)	2/62	0.166138	0.274766	0	0	2.80684	5.0381	CXCL1;QSOX1
microtubule (GO:0005874)	4/182	0.168697	0.275417	0	0	1.89713	3.37623	TUBA1A;CALM1;NDRG1;CCT5
mitotic spindle (GO:0072686)	3/120	0.169093	0.275417	0	0	2.1621	3.84271	TPR;CLTC;RPS3
cation-transporting ATPase complex (GO:0090533)	1/16	0.173036	0.275576	0	0	5.60255	9.82831	ATP1B3
nuclear outer membrane (GO:0005640)	1/16	0.173036	0.275576	0	0	5.60255	9.82831	PTGS2
secondary lysosome (GO:0005767)	1/16	0.173036	0.275576	0	0	5.60255	9.82831	SQSTM1
COPI-coated vesicle membrane (GO:0030663)	1/17	0.182802	0.287179	0	0	5.25213	8.92522	COPA
integral component of mitochondrial membrane (GO:0032592)	2/66	0.182993	0.287179	0	0	2.63088	4.46804	BNIP3;GHITM
mitochondrial envelope (GO:0005740)	3/127	0.189635	0.293533	0	0	2.03932	3.39068	BNIP3;CYCS;TMBIM6
spindle (GO:0005819)	4/192	0.192084	0.293533	0	0	1.7953	2.96193	TPR;CLTC;RPS3;CALM1
GABA-ergic synapse (GO:0098982)	1/18	0.192453	0.293533	0	0	4.94293	8.14547	PTPRO
mitochondrial inner membrane (GO:0005743)	6/328	0.192503	0.293533	0	0	1.5751	2.59521	LGALS3;NDUFS5;RPS3;CYCS;SLC25A6;HSPD1
clathrin-coated endocytic vesicle membrane (GO:0030669)	2/69	0.195792	0.296446	0	0	2.51269	4.09745	CLTC;EGFR
H4/H2A histone acetyltransferase complex (GO:0043189)	1/19	0.201991	0.299503	0	0	4.66809	7.46676	ACTB
smooth endoplasmic reticulum (GO:0005790)	1/19	0.201991	0.299503	0	0	4.66809	7.46676	HYOU1
supramolecular fiber (GO:0099512)	1/19	0.201991	0.299503	0	0	4.66809	7.46676	LTBP1
lysosome (GO:0005764)	8/477	0.203465	0.299623	0	0	1.44353	2.29848	CD63;HSPA8;HSP90AA1;VCAN;RHEB;CLTC;COL6A1;ATP6V0C
lytic vacuole membrane (GO:0098852)	5/267	0.208726	0.30528	0	0	1.61115	2.52424	CD63;HSPA8;RHEB;COL6A1;ATP6V0C
NuA4 histone acetyltransferase complex (GO:0035267)	1/20	0.211416	0.307125	0	0	4.42217	6.87173	ACTB
tertiary granule membrane (GO:0070821)	2/73	0.213021	0.307379	0	0	2.37065	3.66589	PLAU;ATP6V0C
dendrite (GO:0030425)	5/270	0.21503	0.30821	0	0	1.59267	2.44789	FXR1;HSPA8;PLK2;BNIP3;CAPN2
connexin complex (GO:0005922)	1/21	0.220731	0.310177	0	0	4.20085	6.3467	GJA1
mitochondrial outer membrane translocase complex (GO:0005742)	1/21	0.220731	0.310177	0	0	4.20085	6.3467	HSPA9
platelet dense granule (GO:0042827)	1/21	0.220731	0.310177	0	0	4.20085	6.3467	CD63
autophagosome membrane (GO:0000421)	1/22	0.229936	0.318943	0	0	4.00061	5.88072	MAP1LC3B
integral component of mitochondrial outer membrane (GO:0031307)	1/22	0.229936	0.318943	0	0	4.00061	5.88072	BNIP3
endoplasmic reticulum tubular network (GO:0071782)	1/23	0.239032	0.327337	0	0	3.81857	5.46497	RTN4
intrinsic component of mitochondrial outer membrane (GO:0031306)	1/23	0.239032	0.327337	0	0	3.81857	5.46497	BNIP3
recycling endosome (GO:0055037)	3/145	0.244931	0.33328	0	0	1.77918	2.50291	TUBA1A;RAB13;NDRG1
gap junction (GO:0005921)	1/24	0.248022	0.33328	0	0	3.65236	5.09225	GJA1
Golgi-associated vesicle membrane (GO:0030660)	1/24	0.248022	0.33328	0	0	3.65236	5.09225	GJA1
actin-based cell projection (GO:0098858)	2/83	0.256588	0.342648	0	0	2.07692	2.82521	ACTA2;CD44
coated vesicle (GO:0030135)	2/84	0.260963	0.34634	0	0	2.05149	2.75592	CLTC;HSPD1
endosome lumen (GO:0031904)	1/26	0.265686	0.350444	0	0	3.35983	4.45326	CD63
nuclear inner membrane (GO:0005637)	1/28	0.282936	0.368674	0	0	3.11064	3.92729	PTGS2
sarcoplasmic reticulum membrane (GO:0033017)	1/28	0.282936	0.368674	0	0	3.11064	3.92729	ATP2A2
azurophil granule lumen (GO:0035578)	2/90	0.287208	0.371986	0	0	1.91103	2.38411	CAP1;PRDX6
specific granule membrane (GO:0035579)	2/91	0.291575	0.375381	0	0	1.88947	2.32869	PLAU;CKAP4
intercalated disc (GO:0014704)	1/31	0.308058	0.391908	0	0	2.79915	3.29591	GJA1
transcription factor TFIID complex (GO:0005669)	1/31	0.308058	0.391908	0	0	2.79915	3.29591	TCEA1
early endosome membrane (GO:0031901)	2/97	0.317691	0.401786	0	0	1.76959	2.02915	ANXA1;EGFR
apical junction complex (GO:0043296)	2/98	0.322024	0.404884	0	0	1.75107	1.98419	RAB13;ACTB
endoplasmic reticulum membrane (GO:0005789)	10/712	0.332362	0.415452	0	0	1.2015	1.32349	PPP1R15A;PDGFRA;GJA1;COPA;HSPA5;UBC;ATP2A2;TMBIM6;PTGS2;RTN4
microtubule cytoskeleton (GO:0015630)	5/331	0.352475	0.438046	0	0	1.2906	1.34581	TUBA1A;CLTC;NDRG1;GAPDH;CCT5
intrinsic component of mitochondrial inner membrane (GO:0031304)	1/39	0.370846	0.458229	0	0	2.20896	2.19122	GHITM
exocytic vesicle membrane (GO:0099501)	1/41	0.385635	0.471088	0	0	2.0983	1.99939	CLTA
synaptic vesicle membrane (GO:0030672)	1/41	0.385635	0.471088	0	0	2.0983	1.99939	CLTA
mitochondrial respiratory chain complex I (GO:0005747)	1/42	0.3929	0.47457	0	0	2.04702	1.91232	NDUFS5
respiratory chain complex I (GO:0045271)	1/42	0.3929	0.47457	0	0	2.04702	1.91232	NDUFS5
cornified envelope (GO:0001533)	1/43	0.400078	0.480541	0	0	1.99818	1.83052	ANXA1
calcium channel complex (GO:0034704)	1/45	0.414184	0.489283	0	0	1.90716	1.68106	CALM1
phagocytic vesicle membrane (GO:0030670)	1/45	0.414184	0.489283	0	0	1.90716	1.68106	ATP6V0C
vacuolar membrane (GO:0005774)	1/45	0.414184	0.489283	0	0	1.90716	1.68106	MAP1LC3B
intrinsic component of endoplasmic reticulum membrane (GO:0031227)	2/121	0.419029	0.492302	0	0	1.41097	1.22729	HSPA5;RTN4
cell-cell contact zone (GO:0044291)	1/47	0.427958	0.50006	0	0	1.82405	1.54813	GJA1
axon (GO:0030424)	3/204	0.433332	0.500894	0	0	1.25315	1.04795	FXR1;PTPRO;ACTB
nuclear membrane (GO:0031965)	3/204	0.433332	0.500894	0	0	1.25315	1.04795	TPR;PTGS2;GAPDH
endoplasmic reticulum-Golgi intermediate compartment membrane (GO:0033116)	1/49	0.441411	0.507504	0	0	1.74787	1.42937	PLPP3
integral component of plasma membrane (GO:0005887)	18/1454	0.451693	0.516564	0	0	1.05384	0.837546	CD63;PDGFRA;SLC38A1;TRPA1;SLC20A1;TPBG;PTPRO;ATP2A2;ATP1B3;SLC7A1;EGFR;GJA1;PCDHGA12;BDKRB2;TMBIM6;PLPP3;SLC38A2;CD44
sperm flagellum (GO:0036126)	1/52	0.461001	0.524419	0	0	1.64481	1.27367	ATP1B3
integral component of organelle membrane (GO:0031301)	3/214	0.464138	0.525208	0	0	1.19315	0.915834	HSPA5;QSOX1;RTN4
condensed chromosome (GO:0000793)	1/54	0.473679	0.533199	0	0	1.58258	1.18254	HMGB1
integral component of Golgi membrane (GO:0030173)	1/55	0.479906	0.537395	0	0	1.55319	1.1403	QSOX1
Golgi membrane (GO:0000139)	6/472	0.484686	0.539935	0	0	1.08031	0.782422	GJA1;COPA;CLTC;RHOBTB3;CLTA;QSOX1
9+2 motile cilium (GO:0097729)	1/57	0.492142	0.545415	0	0	1.49757	1.06176	ATP1B3
mitochondrial intermembrane space (GO:0005758)	1/58	0.498152	0.546442	0	0	1.47122	1.02522	CYCS
recycling endosome membrane (GO:0055038)	1/58	0.498152	0.546442	0	0	1.47122	1.02522	NDRG1
integral component of endoplasmic reticulum membrane (GO:0030176)	2/142	0.501142	0.546932	0	0	1.19805	0.827688	HSPA5;RTN4
caveola (GO:0005901)	1/60	0.50996	0.550962	0	0	1.4212	0.957072	CORO1C
intrinsic component of Golgi membrane (GO:0031228)	1/60	0.50996	0.550962	0	0	1.4212	0.957072	QSOX1
organelle envelope lumen (GO:0031970)	1/64	0.532752	0.572709	0	0	1.3307	0.83794	CYCS
late endosome membrane (GO:0031902)	1/68	0.554489	0.590174	0	0	1.251	0.737725	CD63
motile cilium (GO:0031514)	1/68	0.554489	0.590174	0	0	1.251	0.737725	ANXA1
cation channel complex (GO:0034703)	1/73	0.580249	0.614549	0	0	1.16383	0.63347	CALM1
mitochondrial matrix (GO:0005759)	4/348	0.590121	0.621941	0	0	0.973336	0.513365	HSPA9;MTHFD2;RPS3;HSPD1
bicellular tight junction (GO:0005923)	1/78	0.604526	0.634015	0	0	1.08798	0.547593	RAB13
early endosome (GO:0005769)	3/266	0.61024	0.636901	0	0	0.954699	0.471529	ANXA1;EGFR;HSPD1
P-body (GO:0000932)	1/80	0.61384	0.637563	0	0	1.06033	0.517463	SQSTM1
intermediate filament cytoskeleton (GO:0045111)	1/84	0.631819	0.653082	0	0	1.00902	0.463296	PFDN5
late endosome (GO:0005770)	2/189	0.655874	0.674703	0	0	0.894785	0.377409	CD63;TPT1
cell projection membrane (GO:0031253)	1/92	0.665313	0.681154	0	0	0.919944	0.374875	SLC7A5
Golgi lumen (GO:0005796)	1/100	0.695772	0.705618	0	0	0.845261	0.306604	VCAN
phagocytic vesicle (GO:0045335)	1/100	0.695772	0.705618	0	0	0.845261	0.306604	ATP6V0C
lytic vacuole (GO:0000323)	2/219	0.733072	0.739955	0	0	0.7699	0.239063	HSPA8;CLTC
cilium (GO:0005929)	2/237	0.771975	0.775583	0	0	0.710275	0.183821	PDGFRA;ANXA1
chromosome (GO:0005694)	1/160	0.851453	0.851453	0	0	0.524689	0.0843757	HMGB1

## Sheet: KEGG 2021 Human
Term	Overlap	P-value	Adjusted P-value	Old P-value	Old Adjusted P-value	Odds Ratio	Combined Score	Genes
Coronavirus disease	21/232	5.35525e-13	1.21564e-10	0	0	9.05132	255.75	RPS9;RPL3;CXCL8;RPL32;RPL31;RPL12;FOS;RPL10A;EGFR;NFKBIA;RPS28;RPS16;RPS19;RPL37A;RPL36;RPL14;RPS3;RPLP2;RPS11;RPL29;RPS21
Ribosome	17/158	5.87921e-12	6.6729e-10	0	0	10.8032	279.366	RPS9;RPL3;RPL32;RPL31;RPL12;RPL10A;RPS28;RPS16;RPS19;RPL37A;RPL36;RPL14;RPS3;RPLP2;RPS11;RPL29;RPS21
Legionellosis	9/57	2.09336e-08	1.58398e-06	0	0	16.2852	287.954	EEF1A1;NFKBIA;HSPA8;CXCL8;BNIP3;CYCS;CXCL1;HSPD1;HSPA1A
Salmonella infection	16/249	4.75116e-08	2.69629e-06	0	0	6.09629	102.797	ACTR3;HSP90AA1;CXCL8;HSP90AB1;FOS;ACTB;RHOB;NFKBIA;DYNC1LI2;TUBA1A;RPS3;FLNA;CYCS;PFN1;GAPDH;S100A10
IL-17 signaling pathway	10/94	1.6438e-07	7.46285e-06	0	0	10.3666	161.938	NFKBIA;HSP90AA1;CEBPB;CXCL8;HSP90AB1;JUND;FOSB;CXCL1;FOS;PTGS2
Glycolysis / Gluconeogenesis	8/67	1.19546e-06	4.52282e-05	0	0	11.7187	159.808	GPI;LDHA;TPI1;PKM;PGK1;ENO1;ALDOA;GAPDH
Lipid and atherosclerosis	13/215	1.75478e-06	5.69051e-05	0	0	5.64547	74.8204	HSPA8;HSP90AA1;CXCL8;HSP90AB1;HSPA5;CXCL1;FOS;HSPD1;NFKBIA;CYCS;CALM1;ATF4;HSPA1A
Protein digestion and absorption	9/103	3.64897e-06	0.00010354	0	0	8.29647	103.881	COL1A1;COL15A1;COL3A1;COL1A2;COL6A2;COL5A2;COL6A1;ATP1B3;SLC38A2
Focal adhesion	12/201	5.02764e-06	0.000116587	0	0	5.54847	67.6944	COL1A1;PDGFRA;COL1A2;COL6A2;COL6A1;FN1;ZYX;CAPN2;FLNA;THBS1;ACTB;EGFR
PI3K-Akt signaling pathway	16/354	5.13599e-06	0.000116587	0	0	4.17988	50.9078	YWHAE;PDGFRA;HSP90AA1;HSP90AB1;YWHAB;FN1;YWHAZ;THBS1;EGFR;COL1A1;COL1A2;RHEB;COL6A2;COL6A1;SGK1;ATF4
Shigellosis	13/246	7.6839e-06	0.000158568	0	0	4.8866	57.5465	ACTR3;CXCL8;BNIP3;ACTB;EGFR;NFKBIA;UBC;CAPN2;UBE2N;CYCS;PFN1;SQSTM1;CD44
Prostate cancer	8/97	1.95535e-05	0.000369887	0	0	7.75675	84.1015	NFKBIA;PDGFRA;HSP90AA1;HSP90AB1;PLAU;PLAT;EGFR;ATF4
Protein processing in endoplasmic reticulum	10/171	3.71569e-05	0.000648817	0	0	5.38751	54.9546	PPP1R15A;HSPA8;HSP90AA1;HSP90AB1;HSPA5;CAPN2;HYOU1;CKAP4;ATF4;HSPA1A
Fluid shear stress and atherosclerosis	9/139	4.12799e-05	0.000669324	0	0	5.988	60.4497	NQO1;HSP90AA1;HSP90AB1;DUSP1;PLAT;FOS;CALM1;SQSTM1;ACTB
HIF-1 signaling pathway	8/109	4.55361e-05	0.000689113	0	0	6.83099	68.2894	LDHA;SERPINE1;PGK1;ENO1;TIMP1;ALDOA;GAPDH;EGFR
Apoptosis	9/142	4.88001e-05	0.000692351	0	0	5.85204	58.0978	NFKBIA;TUBA1A;GADD45A;CAPN2;PMAIP1;CYCS;FOS;ACTB;ATF4
ECM-receptor interaction	7/88	8.21683e-05	0.00109719	0	0	7.42795	69.8728	COL1A1;COL1A2;COL6A2;COL6A1;FN1;THBS1;CD44
Cellular senescence	9/156	0.000101019	0.00127397	0	0	5.29093	48.6776	CXCL8;GADD45A;RHEB;IGFBP3;SERPINE1;CAPN2;CALM1;SQSTM1;SLC25A6
Pathogenic Escherichia coli infection	10/197	0.00012157	0.00145244	0	0	4.63229	41.7602	NFKBIA;ACTR3;TUBA1A;CXCL8;RPS3;CYCS;TMBIM6;FOS;GAPDH;ACTB
Relaxin signaling pathway	8/129	0.000149342	0.00169504	0	0	5.6961	50.1785	COL1A1;NFKBIA;ACTA2;COL3A1;COL1A2;FOS;EGFR;ATF4
Proteoglycans in cancer	10/205	0.000168342	0.0018197	0	0	4.44044	38.5852	COL1A1;CD63;COL1A2;PLAU;FN1;FLNA;THBS1;ACTB;CD44;EGFR
Pathways in cancer	17/531	0.00020177	0.0020819	0	0	2.90718	24.7354	NQO1;PDGFRA;HSP90AA1;CXCL8;HSP90AB1;EPAS1;GADD45A;FN1;FOS;PTGS2;EGFR;NFKBIA;TPR;BDKRB2;PMAIP1;CYCS;CALM1
p53 signaling pathway	6/73	0.000222918	0.002137	0	0	7.66918	64.4878	GADD45A;IGFBP3;SERPINE1;PMAIP1;CYCS;THBS1
Estrogen signaling pathway	8/137	0.000225938	0.002137	0	0	5.34068	44.8363	HSPA8;HSP90AA1;HSP90AB1;FOS;CALM1;EGFR;ATF4;HSPA1A
MAPK signaling pathway	11/294	0.000775998	0.00682558	0	0	3.36539	24.1007	DUSP5;PDGFRA;HSPA8;JUND;GADD45A;DUSP1;FLNA;FOS;EGFR;ATF4;HSPA1A
Parkinson disease	10/249	0.000781784	0.00682558	0	0	3.6148	25.8601	UCHL1;TUBA1A;HSPA5;DUSP1;NDUFS5;UBC;CYCS;CALM1;ATF4;SLC25A6
AGE-RAGE signaling pathway in diabetic complications	6/100	0.00119926	0.0100827	0	0	5.45883	36.7164	COL1A1;COL3A1;COL1A2;CXCL8;SERPINE1;FN1
Mitophagy	5/68	0.00124879	0.0100999	0	0	6.76871	45.2527	BNIP3L;BNIP3;UBC;SQSTM1;ATF4
Amoebiasis	6/102	0.00132857	0.0100999	0	0	5.34457	35.4005	COL1A1;COL3A1;COL1A2;CXCL8;FN1;CXCL1
Central carbon metabolism in cancer	5/70	0.00142258	0.0100999	0	0	6.55977	43.0012	PDGFRA;SLC7A5;LDHA;PKM;EGFR
Epithelial cell signaling in Helicobacter pylori infection	5/70	0.00142258	0.0100999	0	0	6.55977	43.0012	NFKBIA;CXCL8;CXCL1;ATP6V0C;EGFR
Human cytomegalovirus infection	9/225	0.0014594	0.0100999	0	0	3.58811	23.4294	NFKBIA;PDGFRA;CXCL8;RHEB;CYCS;CALM1;PTGS2;EGFR;ATF4
NF-kappa B signaling pathway	6/104	0.00146827	0.0100999	0	0	5.23496	34.1512	NFKBIA;CXCL8;PLAU;GADD45A;CXCL1;PTGS2
Human papillomavirus infection	11/331	0.00200067	0.0133307	0	0	2.97061	18.4602	COL1A1;COL1A2;PKM;RHEB;COL6A2;COL6A1;FN1;PTGS2;ATP6V0C;THBS1;EGFR
Kaposi sarcoma-associated herpesvirus infection	8/193	0.00212577	0.0133307	0	0	3.71342	22.851	NFKBIA;CXCL8;UBC;CYCS;CXCL1;FOS;CALM1;PTGS2
TNF signaling pathway	6/112	0.00214178	0.0133307	0	0	4.8379	29.7343	NFKBIA;CEBPB;CXCL1;FOS;PTGS2;ATF4
Bacterial invasion of epithelial cells	5/77	0.00217284	0.0133307	0	0	5.91991	36.2993	ACTR3;CLTC;FN1;CLTA;ACTB
Antigen processing and presentation	5/78	0.00229972	0.0137378	0	0	5.83852	35.4688	HSPA8;HSP90AA1;HSP90AB1;HSPA5;HSPA1A
Necroptosis	7/159	0.00285492	0.016472	0	0	3.94404	23.107	HSP90AA1;HSP90AB1;CAPN2;HMGB1;PPIA;SQSTM1;SLC25A6
Neurotrophin signaling pathway	6/119	0.00290256	0.016472	0	0	4.53659	26.5035	NFKBIA;YWHAE;MAGED1;ARHGDIA;CALM1;ATF4
Hepatitis B	7/162	0.0031672	0.0175355	0	0	3.86711	22.2548	NFKBIA;CXCL8;YWHAB;CYCS;FOS;YWHAZ;ATF4
Colorectal cancer	5/86	0.00351666	0.0185785	0	0	5.25974	29.7188	GADD45A;PMAIP1;CYCS;FOS;EGFR
Endocrine and other factor-regulated calcium reabsorption	4/53	0.00351927	0.0185785	0	0	6.93702	39.1907	CLTC;BDKRB2;CLTA;ATP1B3
Osteoclast differentiation	6/127	0.00400144	0.0206438	0	0	4.23493	23.3815	NFKBIA;JUND;FHL2;FOSB;FOS;SQSTM1
Pathways of neurodegeneration	13/475	0.00438061	0.0220977	0	0	2.43556	13.2265	HSPA5;ATP2A2;PTGS2;UCHL1;TUBA1A;NDUFS5;UBC;CAPN2;CYCS;CALM1;SQSTM1;ATF4;SLC25A6
Alzheimer disease	11/369	0.00456803	0.0225422	0	0	2.65011	14.2806	TUBA1A;NDUFS5;CAPN2;CYCS;ATP2A2;CALM1;PTGS2;GAPDH;RTN4;ATF4;SLC25A6
Small cell lung cancer	5/92	0.0046917	0.0226599	0	0	4.89551	26.2495	NFKBIA;GADD45A;FN1;CYCS;PTGS2
Yersinia infection	6/137	0.00577539	0.0268276	0	0	3.90966	20.151	NFKBIA;ACTR3;CXCL8;FN1;FOS;ACTB
NOD-like receptor signaling pathway	7/181	0.00579099	0.0268276	0	0	3.4415	17.7287	NFKBIA;YWHAE;HSP90AA1;CXCL8;HSP90AB1;TXNIP;CXCL1
Choline metabolism in cancer	5/98	0.00612202	0.027794	0	0	4.57827	23.3302	PDGFRA;RHEB;FOS;PLPP3;EGFR
Chagas disease	5/102	0.00723059	0.0321832	0	0	4.38858	21.6332	NFKBIA;CXCL8;SERPINE1;BDKRB2;FOS
Adrenergic signaling in cardiomyocytes	6/150	0.00886332	0.0384536	0	0	3.55435	16.7973	TPM4;TPM1;ATP2A2;ATP1B3;CALM1;ATF4
Amphetamine addiction	4/69	0.00897816	0.0384536	0	0	5.2252	24.6262	FOSB;FOS;CALM1;ATF4
Oxytocin signaling pathway	6/154	0.0100141	0.0420369	0	0	3.45758	15.9179	MYL6;FOS;CALM1;PTGS2;ACTB;EGFR
Endocytosis	8/252	0.0103417	0.0420369	0	0	2.80702	12.8325	ACTR3;ARF4;PDGFRA;HSPA8;CLTC;CLTA;EGFR;HSPA1A
Diabetic cardiomyopathy	7/203	0.0105555	0.0420369	0	0	3.05178	13.889	COL1A1;COL3A1;COL1A2;NDUFS5;ATP2A2;GAPDH;SLC25A6
Viral carcinogenesis	7/203	0.0105555	0.0420369	0	0	3.05178	13.889	NFKBIA;YWHAE;PKM;YWHAB;PMAIP1;YWHAZ;ATF4
Hepatitis C	6/157	0.0109443	0.0428337	0	0	3.38837	15.2983	NFKBIA;YWHAE;YWHAB;CYCS;YWHAZ;EGFR
MicroRNAs in cancer	9/310	0.0116312	0.0447506	0	0	2.56366	11.4187	PDGFRA;PLAU;TPM1;PTGS2;SLC7A1;THBS1;SOX4;CD44;EGFR
Glioma	4/75	0.0119532	0.0452229	0	0	4.78218	21.1695	PDGFRA;GADD45A;CALM1;EGFR
Bladder cancer	3/41	0.0124333	0.0462682	0	0	6.68376	29.3242	CXCL8;THBS1;EGFR
Leishmaniasis	4/77	0.0130693	0.0478507	0	0	4.65068	20.1723	EEF1A1;NFKBIA;FOS;PTGS2
RNA degradation	4/79	0.0142499	0.0513448	0	0	4.52621	19.2409	HSPA9;BTG1;ENO1;HSPD1
cGMP-PKG signaling pathway	6/167	0.0144858	0.0513795	0	0	3.17629	13.4503	BDKRB2;ATP2A2;ATP1B3;CALM1;ATF4;SLC25A6
Regulation of actin cytoskeleton	7/218	0.0151281	0.0528319	0	0	2.83265	11.8722	ACTR3;PDGFRA;FN1;BDKRB2;PFN1;ACTB;EGFR
Prion disease	8/273	0.0160827	0.0553146	0	0	2.58179	10.6628	HSPA8;TUBA1A;HSPA5;NDUFS5;CYCS;ATF4;HSPA1A;SLC25A6
Complement and coagulation cascades	4/85	0.0181887	0.0616242	0	0	4.18966	16.7878	PLAU;SERPINE1;BDKRB2;PLAT
Cardiac muscle contraction	4/87	0.0196373	0.0647469	0	0	4.08828	16.0683	TPM4;TPM1;ATP2A2;ATP1B3
FoxO signaling pathway	5/131	0.0196808	0.0647469	0	0	3.37353	13.2516	GADD45A;PLK2;BNIP3;SGK1;EGFR
Tuberculosis	6/180	0.0201893	0.0651828	0	0	2.93703	11.4621	HSPA9;CEBPB;CYCS;CALM1;ATP6V0C;HSPD1
Gap junction	4/88	0.0203876	0.0651828	0	0	4.03941	15.7247	PDGFRA;GJA1;TUBA1A;EGFR
Hypertrophic cardiomyopathy	4/90	0.0219405	0.0691735	0	0	3.94507	15.0679	TPM4;TPM1;ATP2A2;ACTB
Rheumatoid arthritis	4/93	0.0244022	0.0757012	0	0	3.81151	14.1524	CXCL8;CXCL1;FOS;ATP6V0C
Measles	5/139	0.0246779	0.0757012	0	0	3.17083	11.7379	NFKBIA;HSPA8;CYCS;FOS;HSPA1A
Transcriptional misregulation in cancer	6/192	0.0266615	0.0806954	0	0	2.74586	9.95248	CEBPB;CXCL8;PLAU;GADD45A;IGFBP3;PLAT
Dilated cardiomyopathy	4/96	0.0270244	0.0807177	0	0	3.68666	13.3126	TPM4;TPM1;ATP2A2;ACTB
Amyotrophic lateral sclerosis	9/364	0.0293498	0.0865248	0	0	2.16766	7.64853	TUBA1A;HSPA5;NDUFS5;TPR;CYCS;PFN1;SQSTM1;ACTB;ATF4
Phospholipase D signaling pathway	5/148	0.0311987	0.0907961	0	0	2.96991	10.2978	PDGFRA;CXCL8;RHEB;PLPP3;EGFR
Longevity regulating pathway	4/102	0.0327574	0.0930158	0	0	3.45989	11.8281	HSPA8;RHEB;ATF4;HSPA1A
Spliceosome	5/150	0.0327809	0.0930158	0	0	2.92865	10.0098	HSPA8;SNRPD2;SF3B1;SNRPB;HSPA1A
Mineral absorption	3/60	0.0339358	0.0951041	0	0	4.45155	15.0608	MT2A;MT1X;ATP1B3
Phagosome	5/152	0.0344124	0.0952635	0	0	2.88851	9.73236	DYNC1LI2;TUBA1A;ATP6V0C;THBS1;ACTB
Parathyroid hormone synthesis, secretion and action	4/106	0.036945	0.09986	0	0	3.32353	10.9621	JUND;FOS;EGFR;ATF4
Non-alcoholic fatty liver disease	5/155	0.0369526	0.09986	0	0	2.8303	9.33468	CXCL8;NDUFS5;CYCS;FOS;ATF4
Glucagon signaling pathway	4/107	0.0380379	0.100402	0	0	3.29109	10.7592	LDHA;PKM;CALM1;ATF4
Th17 cell differentiation	4/107	0.0380379	0.100402	0	0	3.29109	10.7592	NFKBIA;HSP90AA1;HSP90AB1;FOS
Rap1 signaling pathway	6/210	0.0387329	0.101062	0	0	2.50128	8.13182	PDGFRA;PFN1;CALM1;THBS1;ACTB;EGFR
Toxoplasmosis	4/112	0.0437784	0.112928	0	0	3.13793	9.81738	NFKBIA;HSPA8;CYCS;HSPA1A
Hippo signaling pathway	5/163	0.0442783	0.112935	0	0	2.6859	8.37265	YWHAE;YWHAB;SERPINE1;YWHAZ;ACTB
Pentose phosphate pathway	2/30	0.0485776	0.122523	0	0	6.02442	18.2214	GPI;ALDOA
Tight junction	5/169	0.0503047	0.125485	0	0	2.58684	7.73378	ACTR3;MYL6;TUBA1A;RAB13;ACTB
Melanoma	3/72	0.0534391	0.130562	0	0	3.67513	10.7652	PDGFRA;GADD45A;EGFR
Influenza A	5/172	0.05349	0.130562	0	0	2.53998	7.43774	NFKBIA;CXCL8;CYCS;ACTB;SLC25A6
Thyroid hormone signaling pathway	4/121	0.0552691	0.133469	0	0	2.89523	8.38325	RHEB;ATP2A2;ATP1B3;ACTB
Fructose and mannose metabolism	2/33	0.0576322	0.137653	0	0	5.44058	15.5257	TPI1;ALDOA
Thyroid hormone synthesis	3/75	0.0589964	0.137653	0	0	3.52146	9.96671	HSPA5;ATP1B3;ATF4
Cell cycle	4/124	0.0594275	0.137653	0	0	2.82241	7.96767	YWHAE;GADD45A;YWHAB;YWHAZ
Platelet activation	4/124	0.0594275	0.137653	0	0	2.82241	7.96767	COL1A1;COL3A1;COL1A2;ACTB
Gastric acid secretion	3/76	0.0609071	0.138259	0	0	3.47304	9.71898	ATP1B3;CALM1;ACTB
Pertussis	3/76	0.0609071	0.138259	0	0	3.47304	9.71898	CXCL8;FOS;CALM1
Arrhythmogenic right ventricular cardiomyopathy	3/77	0.0628465	0.141249	0	0	3.42594	9.47977	GJA1;ATP2A2;ACTB
Chemical carcinogenesis	6/239	0.0645819	0.141861	0	0	2.18671	5.9912	HSP90AA1;HSP90AB1;FOS;PTGS2;EGFR;ATF4
Synaptic vesicle cycle	3/78	0.0648143	0.141861	0	0	3.38009	9.24869	CLTC;CLTA;ATP6V0C
Lysosome	4/128	0.065224	0.141861	0	0	2.73081	7.45492	CD63;CLTC;CLTA;ATP6V0C
Calcium signaling pathway	6/240	0.0656184	0.141861	0	0	2.17726	5.93063	PDGFRA;BDKRB2;ATP2A2;CALM1;EGFR;SLC25A6
Oocyte meiosis	4/129	0.0667177	0.142877	0	0	2.70883	7.33357	YWHAE;YWHAB;CALM1;YWHAZ
Vitamin B6 metabolism	1/6	0.068752	0.145534	0	0	16.8162	45.0211	PSAT1
RNA transport	5/186	0.0698715	0.145534	0	0	2.34185	6.23188	EEF1A1;FXR1;EIF5;TPR;EIF1
Aldosterone-regulated sodium reabsorption	2/37	0.0705233	0.145534	0	0	4.81783	12.776	ATP1B3;SGK1
Thyroid cancer	2/37	0.0705233	0.145534	0	0	4.81783	12.776	GADD45A;TPR
Apelin signaling pathway	4/137	0.0792989	0.160722	0	0	2.54485	6.45001	ACTA2;SERPINE1;PLAT;CALM1
Autophagy	4/137	0.0792989	0.160722	0	0	2.54485	6.45001	RHEB;BNIP3;HMGB1;SQSTM1
PD-L1 expression and PD-1 checkpoint pathway in cancer	3/89	0.0882566	0.177294	0	0	2.9461	7.15168	NFKBIA;FOS;EGFR
Vasopressin-regulated water reabsorption	2/44	0.0950228	0.189212	0	0	4.01343	9.44616	DYNC1LI2;ARHGDIA
GnRH signaling pathway	3/93	0.09755	0.192555	0	0	2.81459	6.55065	CALM1;EGFR;ATF4
TGF-beta signaling pathway	3/94	0.0999333	0.195559	0	0	2.78352	6.41115	FST;LTBP1;THBS1
Pyruvate metabolism	2/47	0.106167	0.205983	0	0	3.7453	8.39973	LDHA;PKM
Aldosterone synthesis and secretion	3/98	0.109696	0.209252	0	0	2.66578	5.89148	ATP1B3;CALM1;ATF4
Inflammatory mediator regulation of TRP channels	3/98	0.109696	0.209252	0	0	2.66578	5.89148	TRPA1;BDKRB2;CALM1
cAMP signaling pathway	5/216	0.113156	0.21346	0	0	2.00581	4.37063	NFKBIA;ATP2A2;ATP1B3;FOS;CALM1
Cocaine addiction	2/49	0.113782	0.21346	0	0	3.58556	7.7931	FOSB;ATF4
Arginine and proline metabolism	2/50	0.117642	0.213637	0	0	3.51068	7.51326	P4HA1;ODC1
Cysteine and methionine metabolism	2/50	0.117642	0.213637	0	0	3.51068	7.51326	LDHA;PSAT1
Malaria	2/50	0.117642	0.213637	0	0	3.51068	7.51326	CXCL8;THBS1
Vibrio cholerae infection	2/50	0.117642	0.213637	0	0	3.51068	7.51326	ATP6V0C;ACTB
Ubiquinone and other terpenoid-quinone biosynthesis	1/11	0.122435	0.220578	0	0	8.40596	17.654	NQO1
C-type lectin receptor signaling pathway	3/104	0.124993	0.221667	0	0	2.50665	5.21258	NFKBIA;CALM1;PTGS2
Toll-like receptor signaling pathway	3/104	0.124993	0.221667	0	0	2.50665	5.21258	NFKBIA;CXCL8;FOS
Hepatocellular carcinoma	4/168	0.13785	0.242573	0	0	2.06056	4.08318	NQO1;GADD45A;ACTB;EGFR
Glutathione metabolism	2/57	0.145496	0.254059	0	0	3.06278	5.90384	ODC1;PRDX6
Endometrial cancer	2/58	0.149581	0.259197	0	0	3.00794	5.71483	GADD45A;EGFR
Huntington disease	6/306	0.154726	0.266081	0	0	1.69252	3.15842	TUBA1A;NDUFS5;CLTC;CLTA;CYCS;SLC25A6
Viral myocarditis	2/60	0.157818	0.269358	0	0	2.90392	5.36155	CYCS;ACTB
Growth hormone synthesis, secretion and action	3/119	0.166214	0.281571	0	0	2.18085	3.91349	IGFBP3;FOS;ATF4
Phenylalanine metabolism	1/17	0.182802	0.307378	0	0	5.25213	8.92522	MIF
Long-term potentiation	2/67	0.187246	0.312535	0	0	2.59027	4.33956	CALM1;ATF4
RIG-I-like receptor signaling pathway	2/70	0.200084	0.331525	0	0	2.47562	3.98332	NFKBIA;CXCL8
Adherens junction	2/71	0.204386	0.334261	0	0	2.43961	3.87348	ACTB;EGFR
Dopaminergic synapse	3/132	0.20468	0.334261	0	0	1.95978	3.10881	FOS;CALM1;ATF4
Vascular smooth muscle contraction	3/133	0.207722	0.33599	0	0	1.9446	3.05605	ACTA2;MYL6;CALM1
Non-small cell lung cancer	2/72	0.208699	0.33599	0	0	2.40464	3.76774	GADD45A;EGFR
One carbon pool by folate	1/20	0.211416	0.337968	0	0	4.42217	6.87173	MTHFD2
Epstein-Barr virus infection	4/202	0.216419	0.342631	0	0	1.70376	2.60767	NFKBIA;GADD45A;CYCS;CD44
PPAR signaling pathway	2/74	0.217352	0.342631	0	0	2.33761	3.56774	UBC;PLIN2
Chronic myeloid leukemia	2/76	0.226036	0.351439	0	0	2.2742	3.38187	NFKBIA;GADD45A
Pancreatic cancer	2/76	0.226036	0.351439	0	0	2.2742	3.38187	GADD45A;EGFR
Spinocerebellar ataxia	3/143	0.23865	0.364163	0	0	1.80478	2.58581	CYCS;ATP2A2;SLC25A6
Protein export	1/23	0.239032	0.364163	0	0	3.81857	5.46497	HSPA5
Proximal tubule bicarbonate reclamation	1/23	0.239032	0.364163	0	0	3.81857	5.46497	ATP1B3
Human immunodeficiency virus 1 infection	4/212	0.24154	0.365531	0	0	1.62102	2.30302	NFKBIA;CYCS;FOS;CALM1
B cell receptor signaling pathway	2/81	0.247842	0.372583	0	0	2.12972	2.97088	NFKBIA;FOS
Breast cancer	3/147	0.251239	0.375205	0	0	1.75429	2.42329	GADD45A;FOS;EGFR
Human T-cell leukemia virus 1 infection	4/219	0.259507	0.38502	0	0	1.56768	2.11476	NFKBIA;FOS;ATF4;SLC25A6
Insulin secretion	2/86	0.269715	0.397567	0	0	2.00244	2.62398	ATP1B3;ATF4
mTOR signaling pathway	3/154	0.273488	0.399232	0	0	1.67237	2.16822	SLC7A5;RHEB;SGK1
Collecting duct acid secretion	1/27	0.274362	0.399232	0	0	3.23044	4.17796	ATP6V0C
GABAergic synapse	2/89	0.282837	0.406497	0	0	1.9331	2.44128	SLC38A1;SLC38A2
Phototransduction	1/28	0.282936	0.406497	0	0	3.11064	3.92729	CALM1
Th1 and Th2 cell differentiation	2/92	0.295939	0.422504	0	0	1.86838	2.27494	NFKBIA;FOS
Salivary secretion	2/93	0.300299	0.42605	0	0	1.84775	2.2228	ATP1B3;CALM1
Circadian rhythm	1/31	0.308058	0.434342	0	0	2.79915	3.29591	BHLHE40
Circadian entrainment	2/97	0.317691	0.442429	0	0	1.76959	2.02915	FOS;CALM1
Fc gamma R-mediated phagocytosis	2/97	0.317691	0.442429	0	0	1.76959	2.02915	ACTR3;PLPP3
Base excision repair	1/33	0.324316	0.448901	0	0	2.62394	2.95465	HMGB1
Progesterone-mediated oocyte maturation	2/100	0.33067	0.451693	0	0	1.71516	1.89805	HSP90AA1;HSP90AB1
Viral protein interaction with cytokine and cytokine receptor	2/100	0.33067	0.451693	0	0	1.71516	1.89805	CXCL8;CXCL1
Propanoate metabolism	1/34	0.332303	0.451693	0	0	2.54429	2.80307	LDHA
Pancreatic secretion	2/102	0.339285	0.458438	0	0	1.68068	1.81668	ATP2A2;ATP1B3
T cell receptor signaling pathway	2/104	0.347866	0.461957	0	0	1.64756	1.73972	NFKBIA;FOS
Starch and sucrose metabolism	1/36	0.347994	0.461957	0	0	2.39866	2.53195	GPI
Tyrosine metabolism	1/36	0.347994	0.461957	0	0	2.39866	2.53195	MIF
Alanine, aspartate and glutamate metabolism	1/37	0.355702	0.469444	0	0	2.33191	2.41041	ASNS
Insulin resistance	2/108	0.364913	0.476065	0	0	1.58507	1.5979	NFKBIA;TRIB3
Ribosome biogenesis in eukaryotes	2/108	0.364913	0.476065	0	0	1.58507	1.5979	REXO2;NOP10
Alcoholism	3/186	0.376428	0.486805	0	0	1.37768	1.34603	FOSB;CALM1;ATF4
Glycine, serine and threonine metabolism	1/40	0.378284	0.486805	0	0	2.15221	2.09218	PSAT1
Ferroptosis	1/41	0.385635	0.486805	0	0	2.0983	1.99939	MAP1LC3B
Cholinergic synapse	2/113	0.385979	0.486805	0	0	1.51328	1.4406	FOS;ATF4
Serotonergic synapse	2/113	0.385979	0.486805	0	0	1.51328	1.4406	DUSP1;PTGS2
Neutrophil extracellular trap formation	3/189	0.386013	0.486805	0	0	1.35525	1.29005	HMGB1;ACTB;SLC25A6
Glutamatergic synapse	2/114	0.390156	0.489312	0	0	1.49969	1.41152	SLC38A1;SLC38A2
Chemokine signaling pathway	3/192	0.395563	0.493367	0	0	1.33354	1.23678	NFKBIA;CXCL8;CXCL1
Fat digestion and absorption	1/43	0.400078	0.493575	0	0	1.99818	1.83052	PLPP3
Type I diabetes mellitus	1/43	0.400078	0.493575	0	0	1.99818	1.83052	HSPD1
Type II diabetes mellitus	1/46	0.421112	0.516715	0	0	1.86468	1.61268	PKM
Carbohydrate digestion and absorption	1/47	0.427958	0.522293	0	0	1.82405	1.54813	ATP1B3
Amino sugar and nucleotide sugar metabolism	1/48	0.434724	0.527713	0	0	1.78515	1.48711	GPI
Ether lipid metabolism	1/49	0.441411	0.53016	0	0	1.74787	1.42937	PLPP3
Sphingolipid metabolism	1/49	0.441411	0.53016	0	0	1.74787	1.42937	PLPP3
Ovarian steroidogenesis	1/51	0.454548	0.543065	0	0	1.67779	1.32285	PTGS2
Oxidative phosphorylation	2/133	0.466843	0.554834	0	0	1.28094	0.975774	NDUFS5;ATP6V0C
Regulation of lipolysis in adipocytes	1/55	0.479906	0.567218	0	0	1.55319	1.1403	PTGS2
Insulin signaling pathway	2/137	0.48226	0.567218	0	0	1.24274	0.906291	RHEB;CALM1
Ubiquitin mediated proteolysis	2/140	0.493642	0.577612	0	0	1.21553	0.858098	UBC;UBE2N
VEGF signaling pathway	1/59	0.504091	0.586813	0	0	1.44578	0.990359	PTGS2
Arachidonic acid metabolism	1/61	0.51576	0.589479	0	0	1.39745	0.92527	PTGS2
Glycerolipid metabolism	1/61	0.51576	0.589479	0	0	1.39745	0.92527	PLPP3
Ras signaling pathway	3/232	0.517635	0.589479	0	0	1.09836	0.72325	PDGFRA;CALM1;EGFR
Thermogenesis	3/232	0.517635	0.589479	0	0	1.09836	0.72325	RHEB;NDUFS5;ACTB
Retrograde endocannabinoid signaling	2/148	0.523211	0.589479	0	0	1.14846	0.743939	NDUFS5;PTGS2
Gastric cancer	2/149	0.526825	0.589479	0	0	1.14059	0.730989	GADD45A;EGFR
Basal cell carcinoma	1/63	0.527155	0.589479	0	0	1.35223	0.86578	GADD45A
Cytosolic DNA-sensing pathway	1/63	0.527155	0.589479	0	0	1.35223	0.86578	NFKBIA
Cortisol synthesis and secretion	1/65	0.538283	0.598972	0	0	1.30984	0.811276	ATF4
Cushing syndrome	2/155	0.54812	0.606942	0	0	1.09553	0.658697	EGFR;ATF4
Adipocytokine signaling pathway	1/69	0.559764	0.610896	0	0	1.23254	0.71517	NFKBIA
Renal cell carcinoma	1/69	0.559764	0.610896	0	0	1.23254	0.71517	EPAS1
Renin secretion	1/69	0.559764	0.610896	0	0	1.23254	0.71517	CALM1
Prolactin signaling pathway	1/70	0.564977	0.613635	0	0	1.21462	0.69351	FOS
JAK-STAT signaling pathway	2/162	0.572107	0.618421	0	0	1.04722	0.584799	PDGFRA;EGFR
Inositol phosphate metabolism	1/73	0.580249	0.624249	0	0	1.16383	0.63347	TPI1
ErbB signaling pathway	1/85	0.636181	0.681194	0	0	0.99696	0.450897	EGFR
Bile secretion	1/90	0.657235	0.700434	0	0	0.940712	0.394829	ATP1B3
Cytokine-cytokine receptor interaction	3/295	0.679307	0.720573	0	0	0.858604	0.332007	CXCL8;GDF15;CXCL1
Phosphatidylinositol signaling system	1/97	0.684688	0.722903	0	0	0.871809	0.330234	CALM1
Glycerophospholipid metabolism	1/98	0.688427	0.723486	0	0	0.862777	0.322115	PLPP3
Hematopoietic cell lineage	1/99	0.692121	0.724016	0	0	0.85393	0.314241	CD44
Melanogenesis	1/101	0.69938	0.728254	0	0	0.836766	0.299194	CALM1
Leukocyte transendothelial migration	1/114	0.742583	0.769709	0	0	0.740011	0.220243	ACTB
Sphingolipid signaling pathway	1/119	0.7575	0.781023	0	0	0.708475	0.196766	BDKRB2
AMPK signaling pathway	1/120	0.760379	0.781023	0	0	0.702485	0.192438	RHEB
Purine metabolism	1/129	0.784802	0.802478	0	0	0.652793	0.158187	PKM
Systemic lupus erythematosus	1/135	0.799691	0.814035	0	0	0.623372	0.139343	SNRPB
Cell adhesion molecules	1/148	0.828523	0.839619	0	0	0.567868	0.106822	VCAN
Herpes simplex virus 1 infection	3/498	0.935709	0.944027	0	0	0.50121	0.0333056	NFKBIA;RHEB;CYCS
Neuroactive ligand-receptor interaction	1/341	0.983137	0.987487	0	0	0.243104	0.0041345	BDKRB2
Olfactory transduction	1/440	0.994912	0.994912	0	0	0.187321	0.000955482	CALM1

## Sheet: ARCHS4 Cell-lines
Term	Overlap	P-value	Adjusted P-value	Old P-value	Old Adjusted P-value	Odds Ratio	Combined Score	Genes
IMR90	89/2395	1.55725e-24	1.94657e-22	0	0	4.58361	251.27	ARF4;CXCL8;WDR1;TNFAIP6;SERPINE1;FHL2;PLAT;CXCL1;RND3;ACTB;CYR61;LGALS3;MT2A;GJA1;UCHL1;LGALS1;TUBA1A;PLAU;ARHGDIA;PEA15;CAPN2;BDKRB2;QSOX1;TIMP1;TMSB10;IER3;CAP1;DUSP5;PDGFRA;POSTN;RBFOX2;TPM4;DUSP1;FST;IGFBP3;ANXA5;TTC3P1;TPM1;FNDC3B;ARID5B;CKAP4;ACTA2;VCAN;DDAH1;COL6A2;COL6A1;S100A6;ANGPTL2;PLPP3;ATP6V0C;CD44;RAI14;PPP1R15A;CD63;TAGLN;CEBPB;COL15A1;LXN;CEBPD;EPAS1;MAGED1;SLC20A1;STC1;PTGS2;LTB…
NHDF	79/2395	2.70248e-18	1.68905e-16	0	0	3.79083	153.348	BTG1;TNFAIP6;SERPINE1;FHL2;CLTA;PLAT;CXCL1;RND3;CYR61;LGALS3;MT2A;GJA1;UCHL1;LGALS1;TUBA1A;PLAU;PEA15;BDKRB2;QSOX1;TIMP1;TMSB10;PDGFRA;POSTN;TPM4;DUSP1;FST;IGFBP3;ANXA5;TPM1;ARID5B;REXO2;CKAP4;ACTA2;MYL6;VCAN;TMEM258;DDAH1;COL6A2;COL6A1;S100A6;ANGPTL2;RBMS1;PLIN2;PLPP3;SGK1;SQSTM1;PFDN5;CD44;PPP1R15A;CD63;TAGLN;CEBPB;CEBPD;MAGED1;FAM129A;STC1;PTGS2;LTBP1;THBS1;AKAP2;SERPINH1;S100A11;S100A10;SEPT1…
BJ CELL	72/2395	2.01887e-14	8.41196e-13	0	0	3.29618	103.941	ARF4;WDR1;TNFAIP6;SERPINE1;FHL2;PLAT;CXCL1;BZW1;RND3;CYR61;LGALS3;MT2A;GJA1;UCHL1;LGALS1;TUBA1A;PLAU;PEA15;CAPN2;BDKRB2;CAP1;ACTR3;PDGFRA;POSTN;RBFOX2;ANXA1;TPM4;IGFBP3;TPM1;ARID5B;CKAP4;ACTA2;MYL6;PKM;DDAH1;COL6A2;COL6A1;S100A6;ANGPTL2;RBMS1;CD44;RAI14;CD63;TAGLN;COL15A1;LXN;EPAS1;MAGED1;SLC20A1;FAM129A;STC1;PTGS2;LTBP1;THBS1;AKAP2;RTN4;CORO1C;NQO1;SEPT11;TRPA1;FOXF1;TPBG;FN1;MICAL2;DSTN;PRDX6;C…
HUVEC	64/2395	1.61132e-10	5.03538e-09	0	0	2.7828	62.7487	ARF4;CXCL8;WDR1;SERPINE1;FHL2;PLAT;CXCL1;BZW1;RND3;ACTB;CYR61;MT2A;GJA1;UCHL1;LGALS1;TUBA1A;PEA15;CAPN2;SOX4;CAP1;ACTR3;POSTN;WSB1;RBFOX2;ANXA1;TPM4;ANXA5;TPM1;FNDC3B;REXO2;SEPT2;CKAP4;RHOB;MYL6;DDAH1;S100A6;ANGPTL2;RBMS1;PLIN2;SGK1;RAI14;CD63;LXN;EPAS1;MAGED1;SLC20A1;PTGS2;LTBP1;THBS1;AKAP2;S100A10;NQO1;SEPT11;FOXF1;PLK2;TFPI2;FN1;MICAL2;DSTN;PCDHGA12;COL5A2;RAB13;ZYX;CALM1
T24	62/2395	1.23467e-09	3.08666e-08	0	0	2.66226	54.6095	ARF4;RPL3;TNFAIP6;ZNF292;SERPINE1;FHL2;RND3;ACTB;CYR61;MT2A;GJA1;LGALS1;TUBA1A;RPS19;PLAU;TIMP1;TMSB10;BNIP3L;PDGFRA;POSTN;WSB1;RBFOX2;ANXA1;TPI1;IGFBP3;ANXA5;TPM1;ARID5B;FOS;ACTA2;MYL6;VCAN;TMEM258;DDAH1;NDUFS5;COL6A1;S100A6;RBMS1;CD44;CD63;TAGLN;MAGED1;THBS1;RTN4;CORO1C;RPS3;S100A11;S100A10;NQO1;SEPT11;TRPA1;PLK2;FN1;COL1A1;COL3A1;COL1A2;COL5A2;RAB13;FOSB;TGFBI;CALM1;NOP10
T98G	59/2395	2.22455e-08	4.63448e-07	0	0	2.48687	43.8215	TNFAIP6;YWHAB;FHL2;RND3;ACTB;LGALS3;GJA1;UCHL1;LGALS1;TUBA1A;PLAU;BDKRB2;TMSB10;PDGFRA;POSTN;RBFOX2;ANXA1;TPM4;IGFBP3;ANXA5;TTC3P1;TPM1;CKAP4;VCAN;PKM;COL6A2;COL6A1;S100A6;ANGPTL2;PFN1;SQSTM1;CD44;CEBPB;CEBPD;EPAS1;MAGED1;FAM129A;RHOBTB3;STC1;NDRG1;THBS1;EGFR;RTN4;LDHA;SERPINH1;FLNA;NQO1;TRPA1;FOXF1;PLK2;TFPI2;FN1;DSTN;COL3A1;COL1A2;TMEM158;COL5A2;ZYX;TGFBI
BT549	56/2395	3.27965e-07	5.12446e-06	0	0	2.3177	34.6042	CXCL8;CLTA;CXCL1;ENO1;ACTB;CYR61;MT2A;GJA1;UCHL1;LGALS1;TUBA1A;PLAU;CAPN2;BDKRB2;TMSB10;EIF5A;POSTN;HSP90AA1;RBFOX2;ANXA1;IGFBP3;ANXA5;ATP1B3;ACTA2;PKM;COL6A2;COL6A1;PLIN2;PLPP3;PFN1;SQSTM1;CD44;TAGLN;CEBPB;COL15A1;CEBPD;EPAS1;FAM129A;STC1;SLC7A1;THBS1;AKAP2;SERPINH1;FLNA;NQO1;PLK2;TPBG;TFPI2;DSTN;COL1A1;COL3A1;COL1A2;TMEM158;COL5A2;RAB13;TGFBI
DU145	56/2395	3.27965e-07	5.12446e-06	0	0	2.3177	34.6042	GPI;CXCL8;HSP90AB1;WDR1;PTPRO;CLTA;ATP2A2;CXCL1;ENO1;ACTB;CYR61;MT2A;UCHL1;LGALS1;PLAU;CAPN2;QSOX1;EIF5A;DUSP5;ANXA1;TPM4;DUSP1;IGFBP3;ANXA5;YWHAZ;DYNC1LI2;PKM;COL6A2;COL6A1;S100A6;PFN1;ALDOA;SQSTM1;CD44;CEBPD;EPAS1;FAM129A;AKAP2;EGFR;CORO1C;UBC;FLNA;S100A11;S100A10;NQO1;HSPA5;BNIP3;TPBG;TFPI2;MICAL2;NFKBIA;PSAT1;RAB13;TCEA1;TGFBI;CALM1
CAKI1	55/2395	7.68367e-07	9.60459e-06	0	0	2.26264	31.8558	ARF4;CXCL8;TNFAIP6;SERPINE1;PTPRO;FHL2;CLTA;CXCL1;RND3;CYR61;GJA1;MAP1LC3B;UCHL1;LGALS1;TUBA1A;PLAU;PEA15;CAPN2;QSOX1;TMSB10;DUSP5;IGFBP3;ANXA5;TPM1;VCAN;PKM;COL6A2;COL6A1;S100A6;PLIN2;SQSTM1;CD44;RAI14;CD63;EPAS1;MAGED1;FAM129A;STC1;THBS1;AKAP2;RTN4;S100A11;S100A10;NQO1;TRPA1;GDF15;PLK2;TFPI2;FN1;MICAL2;RHEB;COL5A2;RAB13;ZYX;TGFBI
U87	55/2395	7.68367e-07	9.60459e-06	0	0	2.26264	31.8558	CXCL8;TNFAIP6;SERPINE1;MT1X;CXCL1;RND3;MT2A;GJA1;UCHL1;LGALS1;PLAU;PEA15;CAPN2;BDKRB2;TIMP1;IER3;PDGFRA;DUSP1;IGFBP3;VCAN;PKM;COL6A2;COL6A1;S100A6;ANGPTL2;PLPP3;SQSTM1;GAPDH;CD44;CD63;CEBPB;COL15A1;EPAS1;MAGED1;SLC20A1;FAM129A;STC1;PTGS2;LTBP1;NDRG1;AKAP2;HSPA5;TRPA1;FOXF1;TPBG;TFPI2;FN1;MICAL2;COL1A1;COL1A2;TMEM158;COL5A2;RAB13;ZYX;TGFBI
MCF10	54/2395	1.75895e-06	1.99881e-05	0	0	2.20823	29.2608	CXCL8;TNFAIP6;SERPINE1;PTPRO;FHL2;MT1X;PLAT;CXCL1;RND3;CYR61;LGALS3;MT2A;LGALS1;PLAU;PEA15;CAPN2;BDKRB2;QSOX1;TIMP1;TMSB10;ANXA1;DUSP1;FOS;YWHAZ;SLC7A5;S100A6;TXNIP;RBMS1;CD44;TAGLN;CEBPB;LXN;CEBPD;EPAS1;SLC20A1;NOTCH2NL;PTGS2;LTBP1;NDRG1;THBS1;AKAP2;EGFR;S100A11;S100A10;NQO1;GADD45A;TPBG;DSTN;PRDX6;NFKBIA;PCDHGA12;RAB13;TGFBI;TPT1
A549	53/2395	3.93353e-06	3.78224e-05	0	0	2.15445	26.8142	GPI;CXCL8;TNFAIP6;SERPINE1;ATP2A2;CXCL1;RND3;GJA1;UCHL1;RPS16;RPS19;PLAU;CAPN2;BDKRB2;IER3;KLF10;DUSP5;RPS9;ANXA1;DUSP1;IGFBP3;TPM1;FOS;SLC7A5;VCAN;PKM;S100A6;RBMS1;PLPP3;PFN1;SQSTM1;CD44;RAI14;CEBPB;LXN;CEBPD;EPAS1;STC1;PTGS2;EGFR;RTN4;S100A10;NQO1;TRPA1;PLK2;TPBG;TFPI2;MICAL2;DSTN;NFKBIA;COL5A2;TGFBI;HSPA1A
NHBE	53/2395	3.93353e-06	3.78224e-05	0	0	2.15445	26.8142	CXCL8;TNFAIP6;SERPINE1;PTPRO;PLAT;CXCL1;RND3;CYR61;LGALS3;MT2A;GJA1;UCHL1;LGALS1;PLAU;BDKRB2;QSOX1;TIMP1;DUSP5;PDGFRA;POSTN;ANXA1;FST;TTC3P1;ACTA2;VCAN;COL6A2;COL6A1;S100A6;ANGPTL2;CD44;TAGLN;LXN;CEBPD;EPAS1;FAM129A;STC1;PTGS2;LTBP1;NDRG1;THBS1;AKAP2;EGFR;S100A11;TRPA1;TPBG;TFPI2;FN1;COL1A1;PCDHGA12;COL3A1;COL1A2;COL5A2;TGFBI
CAKI2	52/2395	8.59114e-06	7.15928e-05	0	0	2.10129	24.5111	GPI;TNFAIP6;PTPRO;FHL2;LGALS3;GJA1;UCHL1;LGALS1;CAPN2;TMSB10;ACTR3;DUSP5;ANXA1;DUSP1;IGFBP3;TPM1;FNDC3B;MIF;MYL6;VCAN;PKM;COL6A2;COL6A1;S100A6;RBMS1;PLIN2;TMBIM6;SQSTM1;CD44;RAI14;CD63;LXN;MAGED1;FAM129A;AKAP2;EGFR;RTN4;LDHA;PGK1;FLNA;S100A10;NQO1;TRPA1;FOXF1;GDF15;PLK2;BNIP3;TFPI2;FN1;MICAL2;DSTN;TGFBI
SKOV3	52/2395	8.59114e-06	7.15928e-05	0	0	2.10129	24.5111	RPL3;CXCL8;RPL32;ZNF292;FHL2;CXCL1;RND3;MT2A;GJA1;MAP1LC3B;TUBA1A;PLAU;CAPN2;RPLP2;RPS11;IER2;SOX4;IER3;KLF10;ANXA1;DUSP1;IGFBP3;FNDC3B;ARID5B;FOS;CKAP4;VCAN;COL6A2;S100A6;TXNIP;RBMS1;PLPP3;SGK1;CD44;PPP1R15A;CEBPB;CEBPD;SLC20A1;FAM129A;STC1;NDRG1;THBS1;EGFR;S100A10;HSPA8;GADD45A;PLK2;TFPI2;MICAL2;EIF1;NFKBIA;TGFBI
HNSCC	51/2395	1.83212e-05	0.000143134	0	0	2.04875	22.3466	BTG1;CXCL8;TNFAIP6;PTPRO;PLAT;CXCL1;RND3;CYR61;LGALS3;GJA1;PLAU;BDKRB2;DUSP5;PDGFRA;POSTN;ANXA1;TPM4;DUSP1;FST;IGFBP3;ATP1B3;FOS;ACTA2;COL6A2;COL6A1;S100A6;ANGPTL2;PLPP3;SGK1;CD44;PPP1R15A;TAGLN;CEBPB;COL15A1;CEBPD;EPAS1;FAM129A;PTGS2;NDRG1;EGFR;S100A11;S100A10;TPBG;COL1A1;NFKBIA;PCDHGA12;COL3A1;COL1A2;COL5A2;FOSB;TGFBI
MG63	50/2395	3.814e-05	0.000280442	0	0	1.99681	20.3161	HSP90AB1;TNFAIP6;PTPRO;CLTA;PLAT;RND3;MT2A;GJA1;UCHL1;TUBA1A;PLAU;PEA15;BDKRB2;QSOX1;PDGFRA;POSTN;RBFOX2;TPM4;FST;IGFBP3;ANXA5;ARID5B;CKAP4;VCAN;COL6A2;COL6A1;ANGPTL2;RBMS1;PLPP3;SQSTM1;CD44;SLC25A6;COL15A1;EPAS1;MAGED1;FAM129A;RHOBTB3;PTGS2;LTBP1;NDRG1;THBS1;SERPINH1;TRPA1;FOXF1;FN1;COL1A1;COL3A1;COL1A2;COL5A2;TGFBI
CFPAC1	48/2395	0.000153595	0.00101049	0	0	1.89471	16.6378	PPP1R15A;CXCL8;WDR1;FHL2;PLAT;CXCL1;PTGS2;RND3;THBS1;EGFR;RTN4;CYR61;LGALS3;MT2A;PLAU;UBC;CAPN2;FLNA;QSOX1;TMSB10;S100A11;IER3;S100A10;DUSP5;NQO1;ANXA1;PLK2;IGFBP3;TPM1;TFPI2;FNDC3B;HMGA1;DSTN;FOS;EIF1;PCDHGA12;VCAN;PKM;COL6A2;COL6A1;S100A6;TXNIP;FOSB;TRIB3;TGFBI;SQSTM1;CD44;HSPA1A
HCT116	48/2395	0.000153595	0.00101049	0	0	1.89471	16.6378	HSP90AB1;ZNF292;ODC1;FHL2;MT1X;HMGB1;BZW1;AKAP2;EGFR;HSPD1;NARS;LGALS3;MT2A;LDHA;LGALS1;SNRPD2;PLAU;FAM162A;PMAIP1;SF3B1;TMSB10;SLC38A2;SOX4;IER3;S100A10;KLF10;DUSP5;NQO1;DARS;NPM1;HSP90AA1;ANXA1;TPI1;FOXF1;GDF15;PLK2;ASNS;FOS;YWHAZ;VCAN;MTHFD2;PSAT1;S100A6;UBE2N;FOSB;CYCS;CD44;NOP10
A172	46/2395	0.000559942	0.00349964	0	0	1.79492	13.4398	TAGLN;TNFAIP6;SERPINE1;FAM129A;RHOBTB3;STC1;CLTA;PLAT;RND3;ACTB;AKAP2;EGFR;GJA1;UCHL1;LGALS1;TUBA1A;PEA15;SERPINH1;CAPN2;BDKRB2;FLNA;QSOX1;TMSB10;PDGFRA;POSTN;ANXA1;TPM4;FOXF1;PLK2;FST;IGFBP3;ANXA5;TPM1;MICAL2;CKAP4;COL3A1;VCAN;COL1A2;TMEM158;PKM;COL6A2;COL5A2;COL6A1;S100A6;SQSTM1;CD44
DKMG	45/2395	0.00102928	0.00584816	0	0	1.74586	12.0096	CD63;TAGLN;COL15A1;WDR1;TNFAIP6;MAGED1;SERPINE1;FAM129A;PLAT;CXCL1;SLC7A1;THBS1;ACTB;CYR61;LGALS3;UCHL1;LGALS1;TUBA1A;PLAU;ARHGDIA;SERPINH1;QSOX1;PDGFRA;POSTN;GDF15;FST;IGFBP3;TFPI2;FN1;FOS;CKAP4;COL1A1;SLC7A5;COL3A1;VCAN;COL1A2;PKM;COL6A2;COL5A2;COL6A1;ANGPTL2;SGK1;SQSTM1;GAPDH;CD44
PC3	45/2395	0.00102928	0.00584816	0	0	1.74586	12.0096	LXN;CXCL8;YWHAB;ODC1;FHL2;PLAT;CXCL1;LTBP1;NDRG1;RND3;THBS1;AKAP2;EGFR;CYR61;LGALS3;GJA1;PLAU;UBC;CAPN2;FLNA;QSOX1;IER2;IER3;S100A10;KLF10;DUSP5;HSP90AA1;FST;IGFBP3;TPBG;TTC3P1;TFPI2;HMGA1;PRDX6;TMEM158;PKM;P4HA1;COL6A2;COL5A2;COL6A1;ZYX;S100A6;PLPP3;CALM1;CD44
BEAS2B	44/2395	0.00184406	0.00960448	0	0	1.69735	10.6862	YWHAE;ARF4;TAGLN;CEBPD;SERPINE1;FAM129A;FHL2;CXCL1;ENO1;ACTB;AKAP2;CYR61;CORO1C;FXR1;UCHL1;LGALS1;ARHGDIA;PEA15;FLNA;QSOX1;TMSB10;EIF5A;NPM1;RPS9;ANXA1;TPM4;PLK2;IGFBP3;TPM1;MICAL2;CKAP4;COL1A1;MYL6;TMEM158;DDAH1;ZYX;S100A6;ANGPTL2;TGFBI;PFN1;SQSTM1;GAPDH;CD44;SNRPB
HCC364	44/2395	0.00184406	0.00960448	0	0	1.69735	10.6862	CD63;COPA;LXN;WDR1;MAGED1;CLTC;FAM129A;RHOBTB3;PLAT;ACTB;AKAP2;EGFR;CORO1C;LGALS3;MT2A;GJA1;LGALS1;PLAU;ARHGDIA;UBC;SERPINH1;CAPN2;FLNA;QSOX1;TMSB10;S100A11;S100A10;NQO1;ANXA1;TTC3P1;TFPI2;MICAL2;YWHAZ;MYL6;PKM;COL6A2;COL6A1;S100A6;TMBIM6;TGFBI;PLPP3;SQSTM1;GAPDH;CD44
DAOY	43/2395	0.00321929	0.0149041	0	0	1.64939	9.46516	YWHAE;TAGLN;MAGED1;PTPRO;CLTA;MT1X;PLAT;LTBP1;THBS1;GJA1;UCHL1;LGALS1;TUBA1A;SERPINH1;BDKRB2;PDGFRA;RPS9;POSTN;JUND;TPM4;TRPA1;FOXF1;PLK2;IGFBP3;TPBG;TPM1;TFPI2;FN1;MICAL2;COL1A1;EEF1A1;RPS28;COL3A1;VCAN;COL1A2;COL6A2;COL5A2;COL6A1;ZYX;ANGPTL2;TGFBI;PFN1;CD44
MDAMB231	43/2395	0.00321929	0.0149041	0	0	1.64939	9.46516	ARF4;CXCL8;HSP90AB1;WDR1;SERPINE1;CLTC;NOTCH2NL;FAM129A;RHOBTB3;STC1;PLAT;CXCL1;SLC7A1;BZW1;RND3;THBS1;AKAP2;EGFR;CYR61;LGALS1;PLAU;PEA15;CAPN2;FLNA;QSOX1;HSPA8;HSP90AA1;SEPT11;TPM4;FST;IGFBP3;TFPI2;HMGA1;MICAL2;SLC7A5;TMEM158;DDAH1;RHEB;S100A6;TXNIP;ANGPTL2;CD44;RAI14
OVCAR8	43/2395	0.00321929	0.0149041	0	0	1.64939	9.46516	YWHAE;TAGLN;CXCL8;CEBPD;SERPINE1;PTPRO;FAM129A;RHOBTB3;FHL2;PLAT;CXCL1;ACTB;AKAP2;EGFR;CYR61;CORO1C;MT2A;UCHL1;PEA15;UBC;TMSB10;DUSP5;HSP90AA1;GADD45A;DUSP1;PLK2;IGFBP3;ANXA5;TFPI2;FN1;HMGA1;YWHAZ;CKAP4;COL1A1;NFKBIA;PKM;DDAH1;COL6A2;ZYX;TGFBI;SQSTM1;GAPDH;HSPA1A
HCC827	42/2395	0.00547493	0.0244416	0	0	1.60195	8.34228	TAGLN;WDR1;SERPINE1;RHOBTB3;STC1;PTGS2;BZW1;RND3;THBS1;ACTB;AKAP2;EGFR;CYR61;CORO1C;LGALS3;GJA1;LGALS1;PLAU;PEA15;CAPN2;PGK1;FLNA;QSOX1;TMSB10;KLF10;EIF5A;ANXA1;TPM4;PLK2;IGFBP3;TTC3P1;TPM1;TFPI2;MICAL2;COL1A1;PCDHGA12;VCAN;COL1A2;S100A6;CYCS;TGFBI;CD44
A673	41/2395	0.00906831	0.0390875	0	0	1.55504	7.31331	TAGLN;CXCL8;TNFAIP6;MAGED1;PTPRO;FAM129A;STC1;CLTA;PTGS2;CYR61;GJA1;UCHL1;TUBA1A;SERPINH1;TIMP1;TMSB10;IER2;PDGFRA;POSTN;JUND;TRPA1;TPBG;TFPI2;FN1;ARID5B;FOS;COL1A1;ACTA2;PCDHGA12;COL3A1;COL1A2;TMEM258;DDAH1;COL6A2;COL5A2;COL6A1;RAB13;ANGPTL2;FOSB;TGFBI;CALM1
SJSA1	40/2395	0.0146253	0.058973	0	0	1.50864	6.37403	TAGLN;TNFAIP6;CEBPD;PTPRO;FAM129A;RHOBTB3;PLAT;ADD3;RND3;THBS1;GJA1;LGALS1;SERPINH1;BDKRB2;FLNA;TMSB10;ACTR3;PDGFRA;SEPT11;RBFOX2;TPM4;TRPA1;FOXF1;DUSP1;IGFBP3;ANXA5;TTC3P1;TPM1;RHOB;COL1A1;ACTA2;MYL6;COL3A1;VCAN;COL1A2;DDAH1;COL6A2;COL5A2;COL6A1;ANGPTL2
SKMEL1	40/2395	0.0146253	0.058973	0	0	1.50864	6.37403	PPP1R15A;BTG1;CXCL8;SLC20A1;SERPINE1;PTPRO;FAM129A;FHL2;STC1;MT1X;PLAT;CXCL1;RND3;THBS1;AKAP2;CYR61;CORO1C;MT2A;GJA1;UCHL1;LGALS1;TUBA1A;PEA15;CAPN2;FLNA;DUSP5;HSPA8;ANXA1;GADD45A;PLK2;TPM1;TFPI2;MICAL2;VCAN;TMEM158;S100A6;ANGPTL2;TGFBI;SGK1;CD44
HT1080	39/2395	0.0229627	0.08698	0	0	1.46276	5.52027	RPL3;SLC20A1;SERPINE1;FAM129A;FHL2;STC1;PLAT;NDRG1;RND3;THBS1;AKAP2;EGFR;RTN4;CYR61;MT2A;LGALS1;PLAU;CAPN2;FLNA;PMAIP1;IER3;CAP1;DUSP5;ANXA1;GADD45A;GDF15;PLK2;FST;TPBG;TPM1;HMGA1;MICAL2;TMEM158;DDAH1;COL6A2;ZYX;S100A6;SGK1;CD44
PC3 CELL	39/2395	0.0229627	0.08698	0	0	1.46276	5.52027	LXN;CXCL8;TNFAIP6;MAGED1;ODC1;PLAT;CXCL1;LTBP1;ACTB;AKAP2;CYR61;PLAU;UBC;CAPN2;PGK1;BDKRB2;QSOX1;SLC38A2;IER2;KLF10;DUSP5;PDGFRA;FST;IGFBP3;TFPI2;HMGA1;PRDX6;COL3A1;TMEM158;PKM;COL6A2;COL5A2;COL6A1;ZYX;S100A6;TRIB3;PLPP3;CALM1;GAPDH
MEWO	38/2395	0.0350916	0.129013	0	0	1.41737	4.74789	YWHAE;GPI;CD63;LXN;HSP90AB1;WDR1;TNFAIP6;FAM129A;PLAT;CXCL1;ENO1;PTGS2;AKAP2;CORO1C;LGALS3;MAP1LC3B;LGALS1;TUBA1A;ARHGDIA;PEA15;RPS3;HSP90AA1;TRPA1;ANXA5;FOS;EIF1;SLC7A5;PCDHGA12;PKM;COL5A2;S100A6;ANGPTL2;PFN1;SGK1;ATP6V0C;CD44;TPT1;HSPA1A
HELA	36/2395	0.0755279	0.269742	0	0	1.32806	3.43072	CEBPB;COL15A1;LXN;CEBPD;EPAS1;NOTCH2NL;FHL2;PTGS2;BZW1;RND3;EGFR;CYR61;LGALS3;SERPINH1;FLNA;CCT5;NQO1;SLC38A1;ANXA1;FOXF1;DUSP1;PLK2;IGFBP3;ARID5B;FOS;RHOB;COL1A1;SLC7A5;COL3A1;S100A6;RBMS1;TGFBI;SGK1;SQSTM1;CD44;HSPA1A
A431	35/2395	0.106356	0.369291	0	0	1.28413	2.87769	CXCL8;HSP90AB1;ZNF292;NOTCH2NL;FAM129A;CXCL1;NDRG1;RND3;EGFR;FXR1;LGALS3;PLAU;UBC;CAPN2;BDKRB2;PMAIP1;TMSB10;S100A11;S100A10;CAP1;DUSP5;ANXA1;PLK2;FST;IGFBP3;MICAL2;DSTN;YWHAZ;NFKBIA;RAB13;S100A6;TCEA1;TMBIM6;TGFBI;CD44
ASPC1	34/2395	0.14573	0.492333	0	0	1.24067	2.38952	PPP1R15A;BTG1;FHL2;STC1;CLTA;PLAT;CXCL1;AKAP2;EGFR;LGALS3;PLAU;UBC;CAPN2;BDKRB2;TMSB10;IER2;S100A11;IER3;KLF10;BNIP3L;DUSP1;IGFBP3;HMGA1;MICAL2;FOS;YWHAZ;VCAN;S100A6;TXNIP;ANGPTL2;FOSB;TRIB3;SQSTM1;ATF3
HCC1954	33/2395	0.19432	0.62282	0	0	1.19767	1.96208	CEBPB;CXCL8;WDR1;CEBPD;FHL2;ATP2A2;PLAT;PTGS2;RND3;ACTB;EGFR;LGALS3;PLAU;CAPN2;BDKRB2;FLNA;QSOX1;SOX4;S100A11;IER3;S100A10;NQO1;ANXA1;IGFBP3;TPBG;YWHAZ;SLC7A5;ZYX;TGFBI;PLPP3;CD44;SNRPB;RAI14
MDAMB468	33/2395	0.19432	0.62282	0	0	1.19767	1.96208	COL15A1;LXN;FHL2;STC1;MT1X;BZW1;RND3;THBS1;ACTB;EGFR;LGALS3;FLNA;CCT5;IER3;CAP1;HSPA8;NPM1;ANXA1;IGFBP3;TPBG;TPM1;TFPI2;DSTN;EEF1A1;EIF5;DDAH1;NDUFS5;COL5A2;S100A6;CALM1;PPIA;CD44;ATF4
A375	32/2395	0.252204	0.733153	0	0	1.15513	1.59121	CXCL8;SLC20A1;PTPRO;NOTCH2NL;FAM129A;STC1;PLAT;CXCL1;RND3;THBS1;LGALS1;IER3;DUSP5;PDGFRA;POSTN;ANXA1;TRPA1;PLK2;FST;IGFBP3;TFPI2;TMEM158;COL6A2;COL5A2;COL6A1;RAB13;S100A6;ANGPTL2;PLIN2;TGFBI;SGK1;CD44
HCC4006	32/2395	0.252204	0.733153	0	0	1.15513	1.59121	WDR1;SERPINE1;FHL2;PLAT;PTGS2;BZW1;THBS1;ACTB;AKAP2;EGFR;CYR61;LGALS3;TUBA1A;PLAU;CAPN2;PGK1;QSOX1;S100A11;RPS9;IGFBP3;TPBG;TTC3P1;TPM1;TFPI2;MICAL2;PKM;COL6A2;S100A6;TGFBI;SQSTM1;PPIA;CD44
RKO	32/2395	0.252204	0.733153	0	0	1.15513	1.59121	PPP1R15A;CD63;TAGLN;SERPINE1;ODC1;FHL2;STC1;MT1X;AKAP2;CYR61;CORO1C;MT2A;LGALS1;PLAU;PEA15;SERPINH1;CAPN2;TIMP1;HSPA9;EIF5A;DUSP5;SLC38A1;TPM4;FOXF1;ANXA5;TTC3P1;MICAL2;DDAH1;ZYX;FOSB;TMBIM6;PFN1
SW480	32/2395	0.252204	0.733153	0	0	1.15513	1.59121	YWHAE;PPP1R15A;GPI;YWHAB;SERPINE1;ODC1;CLTA;ACTB;HSPD1;LGALS3;RPS16;SERPINH1;FLNA;TMSB10;S100A11;IER3;EIF5A;DUSP5;HSPA8;NPM1;HSP90AA1;IGFBP3;HMGA1;ATP1B3;EEF1A1;SLC7A5;PKM;ZYX;PFN1;SQSTM1;PPIA;GAPDH
FADU	31/2395	0.318714	0.847644	0	0	1.11304	1.27271	LXN;FAM129A;ATP2A2;PLAT;CXCL1;EGFR;CYR61;PLAU;BDKRB2;FLNA;S100A10;DDX17;CAP1;DUSP5;NQO1;ANXA1;FST;IGFBP3;TPBG;TFPI2;YWHAZ;EEF1A1;SLC7A5;DYNC1LI2;PKM;TCEA1;TMBIM6;CALM1;SQSTM1;GAPDH;HSPA1A
H1299	31/2395	0.318714	0.847644	0	0	1.11304	1.27271	CD63;PTPRO;STC1;CLTA;CYR61;MT2A;MAP1LC3B;UCHL1;RPS16;LGALS1;SNRPD2;RPS19;PLAU;TMSB10;IER2;DUSP5;RPS9;HSP90AA1;JUND;TFPI2;HMGA1;TMEM158;COL6A2;RPL37A;RPL29;CALM1;SQSTM1;GAPDH;PFDN5;CD44;NOP10
ONS76	31/2395	0.318714	0.847644	0	0	1.11304	1.27271	WDR1;PTPRO;FAM129A;PLAT;CXCL1;PTGS2;THBS1;ACTB;LGALS3;GJA1;PLAU;ARHGDIA;SERPINH1;BDKRB2;FLNA;QSOX1;S100A11;POSTN;GDF15;FST;IGFBP3;FN1;MICAL2;PCDHGA12;COL1A2;PKM;COL5A2;ANGPTL2;TGFBI;GAPDH;CD44
SKNMC	31/2395	0.318714	0.847644	0	0	1.11304	1.27271	TAGLN;TNFAIP6;CEBPD;MAGED1;FAM129A;RHOBTB3;LTBP1;ACTB;CYR61;FXR1;GJA1;UCHL1;SERPINH1;RPLP2;FLNA;JUND;TPM4;TRPA1;TPBG;FN1;FOS;RHOB;COL1A1;ACTA2;RPS28;COL3A1;COL1A2;COL6A2;COL5A2;COL6A1;ANGPTL2
BT20	30/2395	0.392352	0.980879	0	0	1.07139	1.00239	CEBPB;COL15A1;RPL32;CEBPD;RPL31;YWHAB;FHL2;STC1;MT1X;HMGB1;BZW1;EGFR;MT2A;RPS19;S100A11;S100A10;NQO1;FOXF1;TPBG;TFPI2;SARS;DSTN;RPS28;TMEM258;RBMS1;PLPP3;RPS21;PPIA;CD44;NOP10
PANC1	30/2395	0.392352	0.980879	0	0	1.07139	1.00239	LXN;SERPINE1;FHL2;CLTA;CXCL1;RND3;EGFR;RTN4;CYR61;FXR1;MT2A;GJA1;RPS16;PLAU;S100A10;CAP1;DUSP5;TRPA1;TPM1;MICAL2;DSTN;COL1A1;DDAH1;COL5A2;S100A6;GARS;TGFBI;PFN1;SQSTM1;CD44
SIHA	30/2395	0.392352	0.980879	0	0	1.07139	1.00239	TNFAIP6;CEBPD;YWHAB;STC1;MT1X;BZW1;THBS1;CYR61;LGALS3;MT2A;MAP1LC3B;BDKRB2;TIMP1;CCT5;NQO1;FOXF1;PLK2;IGFBP3;TTC3P1;DSTN;ATP1B3;EEF1A1;SLC7A5;DYNC1LI2;MYL6;PKM;S100A6;PFN1;SGK1;PPIA
22RV1	29/2395	0.470831	0.999995	0	0	1.03018	0.775987	GPI;BTG1;ZNF292;PTPRO;FAM129A;STC1;NDRG1;LDHA;FAM162A;UBC;QSOX1;SOX4;BNIP3L;WSB1;JUND;GADD45A;GDF15;IGFBP3;BNIP3;SARS;ASNS;P4HA1;RAB13;TXNIP;TRIB3;TMBIM6;ALDOA;GAPDH;ATF3
KU812	29/2395	0.470831	0.999995	0	0	1.03018	0.775987	PPP1R15A;LXN;CXCL8;MT1X;PTGS2;NDRG1;MT2A;RPS16;SNRPD2;RPS19;FAM162A;RPL36;RPS3;RPLP2;RPS11;IER2;BNIP3L;RPS9;JUND;FST;BNIP3;FOS;REXO2;EIF1;RPS28;TMEM258;FOSB;PLIN2;PFDN5
NB1	29/2395	0.470831	0.999995	0	0	1.03018	0.775987	COPA;SLC20A1;PTPRO;STC1;PLAT;SLC7A1;ACTB;RTN4;LGALS1;TUBA1A;PLAU;ARHGDIA;BDKRB2;QSOX1;EIF5A;SEPT11;RBFOX2;GDF15;TTC3P1;MICAL2;PCDHGA12;TMEM158;PKM;COL6A2;COL6A1;ZYX;ANGPTL2;PFN1;ATP6V0C
OVCAR3	29/2395	0.470831	0.999995	0	0	1.03018	0.775987	CXCL8;CEBPD;CLTA;MT1X;CXCL1;CYR61;LGALS3;UCHL1;RPS16;FAM162A;PEA15;SERPINH1;RPS3;QSOX1;IER2;RPS9;PLK2;FST;IGFBP3;FOS;NFKBIA;PKM;TMEM258;RAB13;S100A6;ANGPTL2;FOSB;TMBIM6;RAI14
CAPAN1	28/2395	0.551257	0.999995	0	0	0.989397	0.58924	PPP1R15A;ARF4;CXCL8;CEBPD;PLAT;CXCL1;PTGS2;LGALS3;BDKRB2;QSOX1;IER2;S100A11;IER3;DUSP5;TPM4;GDF15;PLK2;IGFBP3;ASNS;FOS;EIF1;NFKBIA;SLC7A5;S100A6;FOSB;PLPP3;SQSTM1;ATF3
CAPAN2	28/2395	0.551257	0.999995	0	0	0.989397	0.58924	LXN;CXCL8;CEBPD;FHL2;PLAT;CXCL1;PTGS2;LGALS3;PLAU;BDKRB2;TMSB10;S100A11;DUSP5;JUND;ANXA1;TPM4;DUSP1;IGFBP3;FNDC3B;HMGA1;FOS;S100A6;FOSB;TMBIM6;TGFBI;SQSTM1;ATF3;TPT1
RT4	28/2395	0.551257	0.999995	0	0	0.989397	0.58924	CD63;CXCL8;CEBPD;EPAS1;SLC20A1;PTPRO;CXCL1;PTGS2;NDRG1;EGFR;GJA1;PLAU;FAM162A;BDKRB2;QSOX1;S100A11;DUSP5;GDF15;IGFBP3;TPBG;MICAL2;NFKBIA;COL5A2;S100A6;TMBIM6;PLPP3;SQSTM1;CD44
SUIT2	28/2395	0.551257	0.999995	0	0	0.989397	0.58924	SLC20A1;YWHAB;FAM129A;BZW1;AKAP2;EGFR;CYR61;LGALS3;LDHA;PLAU;SERPINH1;RPS3;CAPN2;S100A10;DUSP5;HSPA8;NPM1;HSP90AA1;HSPA5;IGFBP3;FNDC3B;SEPT2;VCAN;EIF5;PKM;DDAH1;S100A6;CD44
BEWO	27/2395	0.630416	0.999995	0	0	0.949041	0.437865	CEBPB;TNFAIP6;EPAS1;MAGED1;YWHAB;ZNF292;SERPINE1;ODC1;LGALS3;QSOX1;TPM4;HSPA5;GDF15;BNIP3;TPM1;ATP1B3;FOS;SLC7A5;ANGPTL2;FOSB;HYOU1;PLIN2;SGK1;SQSTM1;GAPDH;ATF3;RAI14
HUH7	27/2395	0.630416	0.999995	0	0	0.949041	0.437865	BTG1;CXCL8;RPL32;EPAS1;ODC1;CXCL1;ADD3;RND3;EGFR;GJA1;UCHL1;DUSP5;DUSP1;FST;FNDC3B;FN1;MICAL2;VCAN;COL1A2;PSAT1;COL5A2;TRIB3;PLIN2;TGFBI;PLPP3;SQSTM1;SNRPB
KNS42	27/2395	0.630416	0.999995	0	0	0.949041	0.437865	FAM129A;MT1X;RTN4;LGALS3;GJA1;UCHL1;TUBA1A;PEA15;S100A10;PDGFRA;ANXA1;FOXF1;TPBG;TTC3P1;TFPI2;ARID5B;PRDX6;YWHAZ;SEPT2;VCAN;TMEM158;COL6A2;COL5A2;S100A6;ANGPTL2;SGK1;CD44
G402	26/2395	0.705151	0.999995	0	0	0.909104	0.317589	TAGLN;BTG1;RPL31;MAGED1;SERPINE1;LGALS1;TUBA1A;SERPINH1;FLNA;TMSB10;CAP1;PDGFRA;RPS9;POSTN;RBFOX2;IGFBP3;TTC3P1;FNDC3B;MICAL2;SEPT2;COL1A1;ACTA2;COL3A1;COL1A2;COL5A2;RPL37A
HCT 116	26/2395	0.705151	0.999995	0	0	0.909104	0.317589	HSP90AB1;ODC1;HMGB1;BZW1;ACTB;HSPD1;MT2A;ARHGDIA;IER3;EIF5A;DUSP5;HSPA8;HSP90AA1;FOXF1;HMGA1;ASNS;YWHAZ;EEF1A1;SLC7A5;VCAN;MTHFD2;COL6A2;S100A6;PFN1;GAPDH;CD44
RH18	26/2395	0.705151	0.999995	0	0	0.909104	0.317589	COL15A1;TNFAIP6;MAGED1;ZNF292;NOTCH2NL;STC1;PLAT;RND3;TUBA1A;BDKRB2;SEPT11;RBFOX2;TRPA1;IGFBP3;TTC3P1;FN1;ARID5B;PRDX6;COL1A1;ACTA2;COL3A1;VCAN;COL1A2;COL5A2;ANGPTL2;PLPP3
SKBR3	25/2395	0.772743	0.999995	0	0	0.869578	0.224185	CEBPB;RPL32;RPL31;NOTCH2NL;MT1X;MT2A;RPS16;SNRPD2;RPS19;FAM162A;RPL36;TMSB10;S100A11;GADD45A;ARID5B;DSTN;RPS28;TMEM258;NDUFS5;S100A6;CYCS;CALM1;RPS21;PPIA;NOP10
BXPC3	24/2395	0.831218	0.999995	0	0	0.830459	0.153522	PPP1R15A;DUSP5;ANXA1;CEBPD;FST;TPBG;TFPI2;FAM129A;MT1X;PLAT;CXCL1;PTGS2;RND3;EGFR;CYR61;LGALS3;PLAU;BDKRB2;TXNIP;FOSB;S100A11;CD44;TPT1;S100A10
G401	23/2395	0.87953	0.999995	0	0	0.791741	0.101634	PDGFRA;TAGLN;RPL3;TPBG;SERPINE1;TPM1;ADD3;RND3;COL1A1;LGALS3;GJA1;UCHL1;COL3A1;VCAN;COL1A2;PKM;PLAU;COL6A2;COL5A2;COL6A1;SERPINH1;ANGPTL2;SLC25A6
HACAT	23/2395	0.87953	0.999995	0	0	0.791741	0.101634	LXN;ANXA1;ZNF292;IGFBP3;TFPI2;NOTCH2NL;FAM129A;RHOBTB3;ARID5B;ATP1B3;CXCL1;PTGS2;RND3;THBS1;EGFR;LGALS3;DYNC1LI2;EIF5;PLAU;BDKRB2;TCEA1;TGFBI;CD44
PL45	23/2395	0.87953	0.999995	0	0	0.791741	0.101634	DUSP5;ANXA1;TFPI2;FHL2;CLTA;DSTN;PLAT;PTGS2;REXO2;LGALS3;SNRPD2;TMEM258;PLAU;RHEB;PEA15;UBE2N;BDKRB2;TMBIM6;TMSB10;PPIA;S100A11;NOP10;S100A10
T47D	23/2395	0.87953	0.999995	0	0	0.791741	0.101634	HSPA8;COPA;CEBPD;MAGED1;PLK2;TPBG;PTPRO;TTC3P1;TPM1;NOTCH2NL;FAM129A;FHL2;DSTN;LTBP1;ACTB;RHOB;NFKBIA;LGALS3;MYL6;BDKRB2;TMBIM6;S100A11;S100A10
COLO 205	22/2395	0.917586	0.999995	0	0	0.753418	0.0648007	NQO1;HSPA5;YWHAB;H3F3A;RHOBTB3;DSTN;HMGB1;ADD3;SLC7A1;YWHAZ;LGALS3;SLC7A5;PKM;DDAH1;S100A6;BDKRB2;QSOX1;TMBIM6;SQSTM1;S100A11;TPT1;S100A10
SHSY5Y	22/2395	0.917586	0.999995	0	0	0.753418	0.0648007	PDGFRA;RBFOX2;TNFAIP6;MAGED1;IGFBP3;H3F3A;PTPRO;TPM1;TFPI2;HMGB1;UCHL1;COL3A1;VCAN;TUBA1A;COL6A2;BDKRB2;RPLP2;ANGPTL2;SGK1;RPS21;SOX4;SLC25A6
COLO 320	21/2395	0.946113	0.999995	0	0	0.715484	0.0396333	HSP90AA1;SEPT11;RPL3;MAGED1;TTC3P1;ODC1;MIF;HMGB1;ADD3;SLC7A1;EEF1A1;GJA1;DYNC1LI2;UCHL1;COL3A1;TMEM158;MTHFD2;RPLP2;ANGPTL2;TPT1;RAI14
HCC1599	20/2395	0.96642	0.999995	0	0	0.677934	0.0231561	SLC38A1;CEBPB;BTG1;CEBPD;H3F3A;TPM1;NOTCH2NL;LTBP1;RND3;YWHAZ;RTN4;SLC7A5;RPS16;TUBA1A;COL6A2;PEA15;SQSTM1;S100A11;CD44;IER3
KB CELL	20/2395	0.96642	0.999995	0	0	0.677934	0.0231561	HSPA9;NPM1;LXN;CXCL8;TNFAIP6;FOXF1;PLAT;ATP1B3;CXCL1;PTGS2;REXO2;BZW1;EGFR;NFKBIA;PKM;NDUFS5;S100A6;CYCS;CCT5;IER3
MRC5	20/2395	0.96642	0.999995	0	0	0.677934	0.0231561	PPP1R15A;TAGLN;PLK2;SERPINE1;TPM1;FN1;NOTCH2NL;THBS1;AKAP2;CYR61;COL1A1;GJA1;COL3A1;VCAN;COL1A2;COL5A2;SERPINH1;FLNA;FOSB;QSOX1
HEPG2	19/2395	0.980118	0.999995	0	0	0.640762	0.0128682	EPAS1;MAGED1;GDF15;FST;BNIP3;SERPINE1;FNDC3B;FN1;NDRG1;SEPT2;RHOB;ACTA2;VCAN;P4HA1;ANGPTL2;PLIN2;TGFBI;PLPP3;SLC38A2
MCF7	19/2395	0.980118	0.999995	0	0	0.640762	0.0128682	NQO1;SLC38A1;LXN;PLK2;TPBG;CLTC;TTC3P1;STC1;YWHAZ;THBS1;RHOB;NFKBIA;LGALS3;BDKRB2;CALM1;S100A11;TPT1;S100A10;HSPA1A
THP1	19/2395	0.980118	0.999995	0	0	0.640762	0.0128682	CAP1;ACTR3;CXCL8;TRPA1;FOXF1;PTPRO;TTC3P1;FAM129A;FOS;ACTB;PCDHGA12;TMEM158;PLAU;COL6A2;ZYX;QSOX1;PLIN2;TGFBI;SGK1
JEG3	18/2395	0.988851	0.999995	0	0	0.603965	0.0067716	RPL31;EPAS1;ZNF292;FST;BNIP3;TPM1;HMGA1;FHL2;CLTA;FOS;PCDHGA12;RPS19;RPS3;FOSB;RBMS1;PLIN2;CALM1;SQSTM1
ES2	17/2395	0.994099	0.999995	0	0	0.567535	0.00335903	DDX17;PDGFRA;WSB1;RBFOX2;ZNF292;TTC3P1;TPM1;STC1;ADD3;FXR1;GJA1;UCHL1;VCAN;COL1A2;COL5A2;ANGPTL2;SF3B1
HEK293	17/2395	0.994099	0.999995	0	0	0.567535	0.00335903	YWHAE;FOXF1;ASNS;PLAT;MIF;GJA1;UCHL1;VCAN;RPS19;COL6A2;COL6A1;RPL36;PMAIP1;SOX4;ATF3;ATF4;SNRPB
KYSE510	17/2395	0.994099	0.999995	0	0	0.567535	0.00335903	CXCL8;FOXF1;FST;IGFBP3;CXCL1;FOS;PTGS2;EGFR;GJA1;UCHL1;COL5A2;S100A6;BDKRB2;FOSB;SGK1;CD44;IER3
KASUMI1	16/2395	0.997063	0.999995	0	0	0.531469	0.00156345	RPL3;LXN;CEBPD;RPL31;RPS28;TMEM258;ARHGDIA;RPS3;ZYX;RPLP2;QSOX1;RPS11;RPS21;SOX4;CD44;TPT1
KYSE70	16/2395	0.997063	0.999995	0	0	0.531469	0.00156345	FOXF1;IGFBP3;CXCL1;PTGS2;THBS1;EGFR;LGALS3;SLC7A5;GJA1;UCHL1;COL3A1;TMEM158;COL5A2;S100A6;BDKRB2;CD44
T84	16/2395	0.997063	0.999995	0	0	0.531469	0.00156345	CXCL8;SLC20A1;ZNF292;PTPRO;MICAL2;FOS;ADD3;NDRG1;LGALS3;PCDHGA12;PGK1;BDKRB2;FOSB;CYCS;TRIB3;ATF3
HEP3B	15/2395	0.99863	0.999995	0	0	0.49576	0.00067971	PDGFRA;RPS9;JUND;CEBPD;EPAS1;GDF15;ACTB;RPS28;ZYX;RPLP2;TRIB3;PLIN2;PFN1;SQSTM1;IER2
HT29	15/2395	0.99863	0.999995	0	0	0.49576	0.00067971	CEBPB;GDF15;PTPRO;TTC3P1;HMGA1;MICAL2;PTGS2;SLC7A1;SLC7A5;DDAH1;ZYX;S100A6;TRIB3;SQSTM1;CD44
U266	14/2395	0.999403	0.999995	0	0	0.460405	0.000274905	DUSP5;JUND;FNDC3B;NOTCH2NL;FAM129A;LTBP1;AKAP2;EIF1;UCHL1;RPS16;EIF5;GARS;SQSTM1;ATF4
BT474	13/2395	0.999757	0.999995	0	0	0.425399	0.000103249	SLC38A1;TRPA1;YWHAB;TPBG;CLTC;TTC3P1;DSTN;RHOB;UBC;COL5A2;BDKRB2;TRIB3;CALM1
MT4	13/2395	0.999757	0.999995	0	0	0.425399	0.000103249	RPS9;COL15A1;RPL3;WSB1;JUND;PTPRO;MICAL2;NFKBIA;ACTA2;MT2A;COL3A1;PKM;SLC25A6
RH30	13/2395	0.999757	0.999995	0	0	0.425399	0.000103249	PDGFRA;COL15A1;SEPT11;TRPA1;FOXF1;RHOBTB3;PLAT;HMGB1;UCHL1;COL3A1;VCAN;COL5A2;ANGPTL2
U937	13/2395	0.999757	0.999995	0	0	0.425399	0.000103249	CAP1;ACTR3;DUSP5;CXCL8;TNFAIP6;FOXF1;PTPRO;NOTCH2NL;FAM129A;PTGS2;PLAU;QSOX1;CD44
MV411	12/2395	0.999907	0.999995	0	0	0.390736	3.62333e-05	RPS28;RPL3;RPS16;JUND;RPS19;CEBPD;PLAU;PTPRO;ZYX;RPS11;ACTB;SLC25A6
293F	11/2395	0.999966	0.999995	0	0	0.356413	1.22677e-05	DDX17;YWHAE;GJA1;UCHL1;VCAN;RBFOX2;FOXF1;PTPRO;PMAIP1;SOX4;ATF3
BJAB	11/2395	0.999966	0.999995	0	0	0.356413	1.22677e-05	DUSP5;MAP1LC3B;UCHL1;JUND;RPS19;MTHFD2;PTPRO;RPL37A;RPL36;FOSB;SGK1
DOHH2	11/2395	0.999966	0.999995	0	0	0.356413	1.22677e-05	PCDHGA12;RPS28;UCHL1;POSTN;COL1A2;BTG1;PTPRO;RPLP2;MIF;RPL10A;SLC25A6
K562	11/2395	0.999966	0.999995	0	0	0.356413	1.22677e-05	PPP1R15A;COL15A1;TMEM158;TRPA1;FAM129A;RHOBTB3;HMGA1;TXNIP;ASNS;GARS;ALDOA
NB4	11/2395	0.999966	0.999995	0	0	0.356413	1.22677e-05	RPS28;BTG1;CEBPD;MTHFD2;ANGPTL2;TRIB3;GARS;SLC7A1;AKAP2;TPT1;ATF4
PFEIFFER	11/2395	0.999966	0.999995	0	0	0.356413	1.22677e-05	PDGFRA;UCHL1;RPS9;HSPA5;TTC3P1;TFPI2;BDKRB2;TCEA1;ARID5B;CD44;AKAP2
CEM	10/2395	0.999986	0.999995	0	0	0.322424	4.42973e-06	BTG1;ZNF292;ANGPTL2;TCEA1;TRIB3;PLIN2;ADD3;SOX4;AKAP2;TPT1
HCC1419	10/2395	0.999986	0.999995	0	0	0.322424	4.42973e-06	DUSP5;PCDHGA12;SLC38A1;PLK2;TPBG;TTC3P1;FAM129A;BDKRB2;YWHAZ;RHOB
JJN3	9/2395	0.999993	0.999995	0	0	0.288766	2.05112e-06	NARS;DUSP5;HSPA8;GJA1;COL6A2;ODC1;COL6A1;TCEA1;YWHAZ
M21	9/2395	0.999993	0.999995	0	0	0.288766	2.05112e-06	PPP1R15A;CEBPD;DUSP1;PTPRO;TTC3P1;FOSB;FOS;SGK1;HSPA1A
RPMI8226	9/2395	0.999993	0.999995	0	0	0.288766	2.05112e-06	PKM;TMEM258;IGFBP3;PTPRO;FN1;MICAL2;HYOU1;MIF;ATP6V0C
SUDHL4	9/2395	0.999993	0.999995	0	0	0.288766	2.05112e-06	RPS28;MAP1LC3B;RPS9;RPL3;BTG1;PTPRO;TCEA1;PMAIP1;TPT1
KMS18	8/2395	0.999995	0.999995	0	0	0.255433	1.32726e-06	RPS28;UCHL1;TMEM258;TTC3P1;GARS;AKAP2;TPT1;EIF1
PLB985	8/2395	0.999995	0.999995	0	0	0.255433	1.32726e-06	NARS;RPL3;CXCL8;SNRPD2;RPL31;MTHFD2;ADD3;PFDN5
JURKAT	7/2395	0.999995	0.999995	0	0	0.222422	1.04791e-06	HSPA8;ZNF292;HMGB1;SF3B1;SOX4;AKAP2;HSPD1
REC1	7/2395	0.999995	0.999995	0	0	0.222422	1.04791e-06	UCHL1;SLC38A1;POSTN;H3F3A;ODC1;TCEA1;PFN1
SUDHL5	7/2395	0.999995	0.999995	0	0	0.222422	1.04791e-06	ACTR3;PCDHGA12;RPS9;RPL3;TCEA1;HMGB1;GAPDH
WSUDLCL2	7/2395	0.999995	0.999995	0	0	0.222422	1.04791e-06	PCDHGA12;RPS28;UCHL1;RPS9;RPL3;TCEA1;TPT1
HEL CELL	6/2395	0.999995	0.999995	0	0	0.189728	8.73516e-07	CAP1;RPS9;WDR1;HYOU1;LTBP1;CORO1C
HN	6/2395	0.999995	0.999995	0	0	0.189728	8.73516e-07	DDX17;GJA1;VCAN;COL1A2;FST;FOS
KG1	6/2395	0.999995	0.999995	0	0	0.189728	8.73516e-07	COL15A1;COL1A2;TRPA1;FAM129A;HMGA1;TCEA1
LNCAP	6/2395	0.999995	0.999995	0	0	0.189728	8.73516e-07	PCDHGA12;BTG1;GDF15;FAM162A;TTC3P1;COL6A1
REH	5/2395	0.999995	0.999995	0	0	0.157348	7.21245e-07	PCDHGA12;DUSP1;ZNF292;ANGPTL2;ARID5B
RAJI	4/2395	0.999995	0.999995	0	0	0.125276	5.73838e-07	PCDHGA12;UCHL1;FAM129A;HMGB1
SUPT1	4/2395	0.999995	0.999995	0	0	0.125276	5.73838e-07	SLC38A1;TTC3P1;GARS;ADD3
HL60	3/2395	0.999995	0.999995	0	0	0.0935091	4.28291e-07	RPS9;FAM129A;RPS11
HPBALL	3/2395	0.999995	0.999995	0	0	0.0935091	4.28291e-07	DDX17;PCDHGA12;ZNF292
NALM6	3/2395	0.999995	0.999995	0	0	0.0935091	4.28291e-07	PDGFRA;ARID5B;MT1X
NTERA2	3/2395	0.999995	0.999995	0	0	0.0935091	4.28291e-07	ACTA2;TPM1;ARID5B
VCAP	3/2395	0.999995	0.999995	0	0	0.0935091	4.28291e-07	RHOBTB3;ARID5B;NDRG1
SUDHL6	2/2395	0.999995	0.999995	0	0	0.0620435	2.8417e-07	UCHL1;PTPRO

## Sheet: ARCHS4 Tissues
Term	Overlap	P-value	Adjusted P-value	Old P-value	Old Adjusted P-value	Odds Ratio	Combined Score	Genes
MYOBLAST	87/2316	3.16299e-24	3.38439e-22	0	0	4.59334	248.548	YWHAE;GPI;ARF4;RPL3;SERPINE1;FHL2;PLAT;BZW1;RND3;ACTB;CYR61;LGALS3;MT2A;LGALS1;TUBA1A;SNRPD2;PLAU;PEA15;CAPN2;TIMP1;TMSB10;POSTN;RBFOX2;ANXA1;TPI1;TPM4;IGFBP3;ANXA5;TPM1;FNDC3B;SARS;ARID5B;REXO2;CKAP4;ACTA2;DYNC1LI2;MYL6;VCAN;DDAH1;MTHFD2;NDUFS5;COL6A1;S100A6;RBMS1;GARS;PLPP3;ALDOA;GAPDH;CD44;RAI14;CD63;TAGLN;MAGED1;SLC20A1;NOTCH2NL;RHOBTB3;LTBP1;THBS1;AKAP2;EGFR;RTN4;CORO1C;FXR1;LDHA;SERPINH1;RP…
FIBROBLAST	86/2316	1.45002e-23	7.7576e-22	0	0	4.50799	237.066	TNFAIP6;SERPINE1;FHL2;PLAT;RND3;CYR61;LGALS3;MT2A;GJA1;UCHL1;LGALS1;PLAU;PEA15;CAPN2;BDKRB2;QSOX1;TIMP1;IER3;PDGFRA;POSTN;RBFOX2;ANXA1;TPM4;FST;IGFBP3;ANXA5;TPM1;FNDC3B;ARID5B;REXO2;CKAP4;ACTA2;SLC7A5;DDAH1;COL6A2;COL6A1;S100A6;ANGPTL2;TRIB3;GARS;PLPP3;SGK1;CD44;RAI14;TAGLN;CEBPB;COL15A1;CEBPD;EPAS1;MAGED1;RHOBTB3;STC1;PTGS2;SLC7A1;LTBP1;THBS1;AKAP2;EGFR;CORO1C;SERPINH1;FLNA;SLC38A2;S100A11;S100A…
FORESKIN FIBROBLAST	72/2316	3.57769e-15	1.27604e-13	0	0	3.42768	114.018	ARF4;SERPINE1;FHL2;PLAT;RND3;CYR61;LGALS3;MT2A;GJA1;UCHL1;LGALS1;PLAU;BDKRB2;TIMP1;PDGFRA;RBFOX2;ANXA1;TPM4;FST;IGFBP3;ANXA5;TPM1;FNDC3B;ARID5B;REXO2;CKAP4;ACTA2;DDAH1;COL6A2;COL6A1;S100A6;ANGPTL2;RBMS1;PLPP3;SGK1;GAPDH;CD44;RAI14;CD63;TAGLN;LXN;CEBPD;EPAS1;RHOBTB3;STC1;LTBP1;THBS1;AKAP2;EGFR;CORO1C;LDHA;SERPINH1;SLC38A2;S100A11;S100A10;NQO1;SEPT11;FOXF1;GDF15;TPBG;TFPI2;FN1;DSTN;COL1A1;COL3A1;CO…
BLOOD DENDRITIC CELLS	66/2316	4.31298e-12	1.15372e-10	0	0	3.02202	79.0845	RPL3;RPL32;RPL31;YWHAB;GHITM;HMGB1;RPL10A;ACTB;LGALS3;MAP1LC3B;RPS16;LGALS1;SNRPD2;RPS19;FAM162A;RPL36;RPLP2;TIMP1;RPS11;TMSB10;CAP1;KLF10;ACTR3;SLC38A1;RPS9;ANXA1;TPI1;DUSP1;ANXA5;MIF;FOS;YWHAZ;EEF1A1;MYL6;TMEM258;NDUFS5;RPL37A;S100A6;TXNIP;RPL29;PFN1;PPIA;PFDN5;CD44;SLC25A6;CEBPD;RPL12;NOTCH2NL;LDHA;RPL14;PGK1;SF3B1;S100A11;S100A10;NPM1;H3F3A;EIF1;NFKBIA;RPS28;EIF5;UBE2N;TGFBI;CALM1;RPS21;NOP10…
DENDRITIC CELL	63/2316	1.12995e-10	2.01507e-09	0	0	2.83038	64.826	RPL32;RPL31;YWHAB;PTPRO;GHITM;RPL10A;ACTB;LGALS3;MAP1LC3B;RPS16;LGALS1;SNRPD2;RPS19;FAM162A;RPL36;RPLP2;TIMP1;RPS11;TMSB10;CAP1;KLF10;ACTR3;RPS9;ANXA1;DUSP1;ANXA5;MIF;FOS;YWHAZ;EEF1A1;MYL6;TMEM258;RPL37A;S100A6;TXNIP;RPL29;PFN1;PPIA;PFDN5;CD44;SLC25A6;CEBPD;RPL12;NOTCH2NL;FAM129A;PTGS2;LDHA;RPL14;PGK1;PMAIP1;SF3B1;S100A11;S100A10;NPM1;H3F3A;EIF1;NFKBIA;RPS28;EIF5;TGFBI;CALM1;RPS21;TPT1
OSTEOBLAST	63/2316	1.12995e-10	2.01507e-09	0	0	2.83038	64.826	TNFAIP6;SERPINE1;FHL2;PLAT;RND3;CYR61;GJA1;UCHL1;LGALS1;PLAU;PEA15;BDKRB2;QSOX1;TIMP1;IER3;PDGFRA;POSTN;RBFOX2;TPM4;FST;IGFBP3;TTC3P1;TPM1;CKAP4;ACTA2;SLC7A5;VCAN;DDAH1;COL6A2;COL6A1;ANGPTL2;TRIB3;GARS;PLPP3;RAI14;TAGLN;EPAS1;PTGS2;SLC7A1;LTBP1;THBS1;AKAP2;EGFR;SERPINH1;FLNA;NQO1;TRPA1;GDF15;PLK2;TPBG;TFPI2;FN1;MICAL2;ASNS;COL1A1;PCDHGA12;COL3A1;COL1A2;TMEM158;P4HA1;PSAT1;COL5A2;TGFBI
KUPFFER CELL	62/2316	3.21517e-10	4.30029e-09	0	0	2.76805	60.5041	CXCL8;TNFAIP6;SERPINE1;FHL2;PLAT;CXCL1;RND3;CYR61;MT2A;GJA1;LGALS1;PEA15;BDKRB2;QSOX1;TIMP1;IER3;PDGFRA;POSTN;TPM4;FST;IGFBP3;ANXA5;TPM1;CKAP4;ACTA2;SLC7A5;VCAN;DDAH1;COL6A2;COL6A1;ANGPTL2;TRIB3;RAI14;TAGLN;LXN;EPAS1;FAM129A;PTGS2;LTBP1;THBS1;AKAP2;EGFR;SERPINH1;FLNA;NQO1;TRPA1;FOXF1;GADD45A;GDF15;TPBG;TFPI2;FN1;MICAL2;COL1A1;PCDHGA12;COL3A1;COL1A2;TMEM158;P4HA1;PSAT1;COL5A2;TGFBI
VASCULAR SMOOTH MUSCLE	62/2316	3.21517e-10	4.30029e-09	0	0	2.76805	60.5041	CXCL8;TNFAIP6;SERPINE1;FHL2;PLAT;CXCL1;RND3;CYR61;MT2A;GJA1;UCHL1;LGALS1;PLAU;BDKRB2;QSOX1;TIMP1;IER3;PDGFRA;POSTN;FST;IGFBP3;TPM1;CKAP4;ACTA2;SLC7A5;VCAN;COL6A2;COL6A1;ANGPTL2;TRIB3;RAI14;TAGLN;LXN;EPAS1;STC1;PTGS2;SLC7A1;LTBP1;THBS1;AKAP2;EGFR;SERPINH1;FLNA;NQO1;TRPA1;FOXF1;GADD45A;GDF15;PLK2;TPBG;TFPI2;FN1;MICAL2;COL1A1;PCDHGA12;COL3A1;COL1A2;TMEM158;P4HA1;PSAT1;COL5A2;TGFBI
FETAL LUNG	61/2316	8.95178e-10	9.57841e-09	0	0	2.70649	56.387	TNFAIP6;SERPINE1;PLAT;RND3;CYR61;GJA1;UCHL1;LGALS1;PLAU;BDKRB2;QSOX1;PDGFRA;POSTN;RBFOX2;TPM4;FST;IGFBP3;TPM1;ARID5B;CKAP4;ACTA2;SLC7A5;VCAN;COL6A2;COL6A1;S100A6;ANGPTL2;TRIB3;PLPP3;RAI14;TAGLN;COL15A1;CEBPD;EPAS1;MAGED1;RHOBTB3;STC1;LTBP1;THBS1;AKAP2;EGFR;SERPINH1;FLNA;NQO1;TRPA1;FOXF1;GADD45A;GDF15;PLK2;TPBG;TFPI2;FN1;MICAL2;COL1A1;PCDHGA12;COL3A1;COL1A2;TMEM158;COL5A2;RAB13;TGFBI
LIVER (BULK TISSUE)	61/2316	8.95178e-10	9.57841e-09	0	0	2.70649	56.387	ARF4;CXCL8;TNFAIP6;SERPINE1;MT1X;CXCL1;RND3;CYR61;MT2A;GJA1;LGALS1;FAM162A;TIMP1;IER3;DUSP5;PDGFRA;POSTN;FST;IGFBP3;ANXA5;FNDC3B;RHOB;DDAH1;COL6A2;COL6A1;TRIB3;PLIN2;PLPP3;SGK1;ATF3;RAI14;CEBPD;EPAS1;RHOBTB3;STC1;LTBP1;NDRG1;THBS1;AKAP2;EGFR;LDHA;SERPINH1;S100A10;HSPA5;GADD45A;GDF15;PLK2;BNIP3;TFPI2;FN1;PRDX6;COL1A1;COL3A1;COL1A2;P4HA1;PSAT1;COL5A2;BHLHE40;RAB13;HYOU1;TGFBI
PLACENTA (BULK)	60/2316	2.43831e-09	2.37181e-08	0	0	2.64567	52.4689	RPL3;BTG1;RPL32;ZNF292;SERPINE1;CLTC;CYR61;GJA1;PLAU;QSOX1;IER2;PDGFRA;SLC38A1;POSTN;ANXA1;TPM4;DUSP1;IGFBP3;FNDC3B;ARID5B;FOS;RHOB;ACTA2;SLC7A5;VCAN;COL6A2;COL6A1;RBMS1;PLIN2;PLPP3;SGK1;SQSTM1;ATF3;RAI14;PPP1R15A;CEBPB;COL15A1;CEBPD;EPAS1;SLC20A1;RHOBTB3;SLC7A1;LTBP1;NDRG1;THBS1;AKAP2;EGFR;SERPINH1;SLC38A2;FOXF1;GDF15;TFPI2;FN1;COL1A1;COL3A1;COL1A2;COL5A2;FOSB;HYOU1;TGFBI
KIDNEY (BULK TISSUE)	59/2316	6.49614e-09	5.7924e-08	0	0	2.58559	48.7436	YWHAE;GPI;RPL32;RPL31;ENO1;HMGB1;RPL10A;UCHL1;RPS16;SNRPD2;RPS19;FAM162A;ARHGDIA;RPL36;RPLP2;TIMP1;RPS11;EIF5A;RPS9;TPI1;ATP1B3;MIF;REXO2;RHOB;EEF1A1;TMEM258;NDUFS5;RPL37A;GARS;RPL29;PFN1;ATP6V0C;PPIA;ATF4;SNRPB;SLC25A6;RPL12;ODC1;HSPD1;LDHA;RPL14;PGK1;PMAIP1;S100A11;CCT5;S100A10;NPM1;GADD45A;H3F3A;HMGA1;ASNS;PRDX6;RPS28;RHEB;PSAT1;RAB13;CYCS;RPS21;HSPA1A
CORD BLOOD	58/2316	1.69246e-08	1.29353e-07	0	0	2.52622	45.2054	RPL3;CXCL8;RPL32;RPL31;YWHAB;ENO1;RPL10A;ACTB;RPS16;LGALS1;SNRPD2;RPS19;FAM162A;RPL36;RPLP2;TIMP1;RPS11;TMSB10;IER2;CAP1;KLF10;ACTR3;RPS9;ANXA1;DUSP1;ANXA5;MIF;FOS;EEF1A1;TMEM258;MTHFD2;RPL37A;S100A6;RPL29;PFN1;PPIA;PFDN5;CD44;SNRPB;RPL12;LDHA;RPL14;PGK1;PMAIP1;S100A11;S100A10;NPM1;HMGA1;EIF1;NFKBIA;RPS28;ZYX;FOSB;CYCS;CALM1;RPS21;NOP10;TPT1
WHARTONS JELLY	58/2316	1.69246e-08	1.29353e-07	0	0	2.52622	45.2054	CXCL8;TNFAIP6;SERPINE1;PLAT;CXCL1;RND3;CYR61;MT2A;GJA1;UCHL1;LGALS1;PLAU;CAPN2;BDKRB2;IER3;PDGFRA;POSTN;TPM4;FST;IGFBP3;TPM1;CKAP4;ACTA2;VCAN;DDAH1;COL6A2;COL6A1;ANGPTL2;TRIB3;RAI14;TAGLN;LXN;RHOBTB3;STC1;PTGS2;LTBP1;THBS1;AKAP2;EGFR;SERPINH1;FLNA;NQO1;TRPA1;FOXF1;GDF15;PLK2;TPBG;TFPI2;FN1;MICAL2;COL1A1;PCDHGA12;COL3A1;COL1A2;TMEM158;P4HA1;COL5A2;TGFBI
CD34+ CELL	56/2316	1.07341e-07	7.65697e-07	0	0	2.4096	38.6674	RPL3;HSP90AB1;RPL32;RPL31;ENO1;HMGB1;RPL10A;ACTB;RPS16;SNRPD2;RPS19;ARHGDIA;RPL36;RPLP2;RPS11;SOX4;CAP1;KLF10;EIF5A;RPS9;ANXA1;DUSP1;MIF;FOS;EEF1A1;RPL37A;TXNIP;RPL29;PFN1;ALDOA;ATP6V0C;PPIA;GAPDH;CD44;SNRPB;SLC25A6;LXN;RPL12;NOTCH2NL;LDHA;RPL14;RPS3;PGK1;DARS;NPM1;JUND;H3F3A;HMGA1;PRDX6;EIF1;NFKBIA;RPS28;ZYX;TCEA1;RPS21;TPT1
HEPATIC STELLATE CELL	53/2316	1.44196e-06	8.57168e-06	0	0	2.23977	30.1238	CXCL8;WDR1;SERPINE1;FHL2;PLAT;CXCL1;RND3;CYR61;MT2A;LGALS1;PLAU;ARHGDIA;PEA15;CAPN2;QSOX1;TIMP1;IER3;DUSP5;FST;SLC7A5;COL6A2;COL6A1;TRIB3;GARS;RAI14;PPP1R15A;SLC20A1;STC1;PTGS2;SLC7A1;LTBP1;NDRG1;THBS1;AKAP2;EGFR;SERPINH1;FLNA;PMAIP1;SLC38A2;GADD45A;GDF15;PLK2;TPBG;TFPI2;FN1;HMGA1;MICAL2;ASNS;COL1A1;PCDHGA12;TMEM158;PSAT1;HYOU1
MYOFIBROBLAST	53/2316	1.44196e-06	8.57168e-06	0	0	2.23977	30.1238	CXCL8;SERPINE1;FHL2;PLAT;CXCL1;RND3;ACTB;CYR61;MT2A;GJA1;LGALS1;PLAU;BDKRB2;TIMP1;IER3;PDGFRA;TPM4;FST;IGFBP3;TPM1;CKAP4;ACTA2;DDAH1;COL6A2;COL6A1;ANGPTL2;PLPP3;CD44;RAI14;TAGLN;CEBPD;EPAS1;STC1;LTBP1;THBS1;EGFR;SERPINH1;FLNA;NQO1;TRPA1;FOXF1;GDF15;TPBG;TFPI2;FN1;MICAL2;COL1A1;PCDHGA12;COL3A1;COL1A2;TMEM158;COL5A2;TGFBI
OMENTUM	53/2316	1.44196e-06	8.57168e-06	0	0	2.23977	30.1238	CXCL8;TNFAIP6;SERPINE1;MT1X;PLAT;CXCL1;CYR61;LGALS3;MT2A;GJA1;PLAU;BDKRB2;IER2;IER3;DUSP5;PDGFRA;POSTN;DUSP1;FST;IGFBP3;FOS;RHOB;ACTA2;COL6A2;COL6A1;ANGPTL2;PLPP3;SGK1;ATF3;TAGLN;CEBPB;COL15A1;LXN;CEBPD;EPAS1;STC1;PTGS2;LTBP1;NDRG1;THBS1;EGFR;SERPINH1;FOXF1;GADD45A;TPBG;TFPI2;FN1;COL1A1;PCDHGA12;COL3A1;COL1A2;COL5A2;FOSB
INTESTINAL EPITHELIAL CELL	52/2316	3.27008e-06	1.84157e-05	0	0	2.18448	27.5914	SERPINE1;FHL2;PLAT;RND3;CYR61;MT2A;LGALS1;PLAU;PEA15;CAPN2;BDKRB2;QSOX1;IER3;PDGFRA;FST;IGFBP3;TPM1;CKAP4;ACTA2;SLC7A5;COL6A2;COL6A1;ANGPTL2;TRIB3;SQSTM1;CD44;RAI14;TAGLN;EPAS1;SLC20A1;STC1;LTBP1;THBS1;EGFR;SERPINH1;NQO1;TRPA1;FOXF1;GADD45A;GDF15;PLK2;TPBG;FN1;HMGA1;MICAL2;COL1A1;PCDHGA12;COL3A1;COL1A2;TMEM158;COL5A2;TGFBI
ASTROCYTE	51/2316	7.24026e-06	3.5214e-05	0	0	2.12982	25.2083	SERPINE1;FHL2;PLAT;RND3;CYR61;GJA1;UCHL1;LGALS1;PLAU;PEA15;CAPN2;IER3;POSTN;RBFOX2;TPM4;FST;IGFBP3;TTC3P1;TPM1;CKAP4;RHOB;ACTA2;SLC7A5;VCAN;COL6A2;COL6A1;ANGPTL2;RAI14;TAGLN;MAGED1;STC1;LTBP1;THBS1;EGFR;SERPINH1;FLNA;FOXF1;GADD45A;GDF15;PLK2;TPBG;TFPI2;FN1;MICAL2;COL1A1;PCDHGA12;COL3A1;COL1A2;TMEM158;COL5A2;TGFBI
CHONDROCYTE	51/2316	7.24026e-06	3.5214e-05	0	0	2.12982	25.2083	CXCL8;TNFAIP6;SERPINE1;CXCL1;RND3;CYR61;MT2A;GJA1;PLAU;BDKRB2;IER3;PDGFRA;POSTN;ANXA1;FST;IGFBP3;TTC3P1;TPM1;FNDC3B;DDAH1;COL6A2;COL6A1;S100A6;ANGPTL2;PLPP3;RAI14;COL15A1;EPAS1;NOTCH2NL;RHOBTB3;STC1;PTGS2;LTBP1;NDRG1;THBS1;AKAP2;EGFR;NQO1;GDF15;PLK2;TPBG;TFPI2;FN1;DSTN;COL1A1;PCDHGA12;COL3A1;COL1A2;P4HA1;COL5A2;TGFBI
RESPIRATORY SMOOTH MUSCLE	51/2316	7.24026e-06	3.5214e-05	0	0	2.12982	25.2083	TNFAIP6;SERPINE1;FHL2;PLAT;RND3;CYR61;LGALS3;GJA1;LGALS1;PLAU;BDKRB2;QSOX1;TIMP1;PDGFRA;POSTN;FST;IGFBP3;ACTA2;COL6A2;COL6A1;ANGPTL2;TRIB3;PLPP3;RAI14;TAGLN;CEBPB;COL15A1;LXN;CEBPD;EPAS1;RHOBTB3;STC1;LTBP1;THBS1;EGFR;SERPINH1;NQO1;TRPA1;FOXF1;GADD45A;GDF15;TPBG;TFPI2;FN1;COL1A1;PCDHGA12;COL3A1;COL1A2;TMEM158;COL5A2;TGFBI
PERICARDIUM	50/2316	1.56469e-05	7.27923e-05	0	0	2.0758	22.9692	TNFAIP6;SERPINE1;PLAT;CYR61;GJA1;LGALS1;PLAU;BDKRB2;QSOX1;PDGFRA;POSTN;FST;IGFBP3;RHOB;ACTA2;SLC7A5;COL6A2;COL6A1;ANGPTL2;TRIB3;PLPP3;RAI14;TAGLN;CEBPB;CEBPD;EPAS1;RHOBTB3;PTGS2;LTBP1;THBS1;AKAP2;EGFR;SERPINH1;FLNA;TRPA1;FOXF1;GDF15;PLK2;TPBG;TFPI2;FN1;COL1A1;PCDHGA12;COL3A1;COL1A2;TMEM158;P4HA1;PSAT1;COL5A2;TGFBI
MIDBRAIN	49/2316	3.29967e-05	0.00014711	0	0	2.0224	20.8693	YWHAE;BTG1;HSP90AB1;RPL32;RPL31;ZNF292;PTPRO;HMGB1;RND3;CYR61;UCHL1;RPS16;TUBA1A;RPS19;RPL36;RPLP2;RPS11;TMSB10;SOX4;DDX17;HSP90AA1;WSB1;RBFOX2;FNDC3B;FOS;RHOB;EEF1A1;DYNC1LI2;MYL6;TMEM258;DDAH1;NDUFS5;RPL37A;PLPP3;PPIA;ATF3;MAGED1;ODC1;RTN4;HSPD1;HSPA8;SEPT11;H3F3A;FN1;RPS28;FOSB;CYCS;CALM1;HSPA1A
BONE MARROW (BULK TISSUE)	48/2316	6.7883e-05	0.000279365	0	0	1.9696	18.9037	RPL3;HSP90AB1;RPL32;RPL31;RPL12;NOTCH2NL;ENO1;HMGB1;RPL10A;ACTB;LDHA;RPS16;SNRPD2;RPS19;RPL36;RPL14;RPS3;PGK1;RPLP2;RPS11;SOX4;KLF10;EIF5A;DARS;NPM1;RPS9;ANXA1;DUSP1;H3F3A;HMGA1;MIF;FOS;PRDX6;EIF1;EEF1A1;NFKBIA;RPL37A;TXNIP;FOSB;RPL29;PFN1;RPS21;PPIA;PFDN5;CD44;TPT1;SNRPB;SLC25A6
STROMAL CELL	48/2316	6.7883e-05	0.000279365	0	0	1.9696	18.9037	TAGLN;CEBPB;COL15A1;TNFAIP6;EPAS1;SERPINE1;RHOBTB3;FHL2;PLAT;SLC7A1;LTBP1;THBS1;AKAP2;EGFR;CYR61;GJA1;PLAU;SERPINH1;BDKRB2;FLNA;QSOX1;PDGFRA;POSTN;TPM4;TRPA1;FOXF1;GDF15;FST;IGFBP3;TPBG;TFPI2;FN1;COL1A1;ACTA2;SLC7A5;PCDHGA12;COL3A1;COL1A2;TMEM158;PSAT1;COL6A2;COL5A2;COL6A1;ANGPTL2;TRIB3;TGFBI;PLPP3;RAI14
BASAL CELL	47/2316	0.000136202	0.000539763	0	0	1.91741	17.0676	CEBPB;CXCL8;CEBPD;EPAS1;SERPINE1;ODC1;FAM129A;FHL2;MT1X;CXCL1;PTGS2;SLC7A1;NDRG1;RND3;THBS1;EGFR;CYR61;LGALS3;MT2A;GJA1;PLAU;CAPN2;BDKRB2;QSOX1;SLC38A2;S100A11;IER3;S100A10;DUSP5;ANXA1;GADD45A;GDF15;PLK2;FST;IGFBP3;TPBG;TFPI2;ASNS;SLC7A5;PSAT1;S100A6;FOSB;TRIB3;HYOU1;TGFBI;ATF3;RAI14
LUNG (BULK TISSUE)	46/2316	0.000266452	0.00101823	0	0	1.86581	15.3562	TAGLN;CEBPB;COL15A1;CXCL8;CEBPD;EPAS1;PLAT;CXCL1;PTGS2;LTBP1;NDRG1;THBS1;AKAP2;EGFR;CYR61;LGALS3;GJA1;PLAU;CAPN2;BDKRB2;FLNA;QSOX1;S100A10;PDGFRA;POSTN;FOXF1;GDF15;PLK2;IGFBP3;TFPI2;FN1;RHOB;COL1A1;ACTA2;PCDHGA12;COL3A1;COL1A2;COL6A2;COL5A2;COL6A1;ANGPTL2;FOSB;TGFBI;PLPP3;SGK1;ATF3
HAIR FOLLICLE	45/2316	0.000508095	0.0018747	0	0	1.81479	13.7649	TAGLN;COL15A1;TNFAIP6;CEBPD;EPAS1;SERPINE1;NOTCH2NL;RHOBTB3;STC1;CXCL1;LTBP1;RND3;THBS1;EGFR;CYR61;GJA1;PLAU;SERPINH1;BDKRB2;FLNA;NQO1;PDGFRA;POSTN;SEPT11;TRPA1;PLK2;FST;TPBG;FNDC3B;FN1;MICAL2;COL1A1;PCDHGA12;COL3A1;VCAN;COL1A2;TMEM158;DDAH1;COL6A2;COL5A2;COL6A1;ANGPTL2;TRIB3;TGFBI;PLPP3
SKELETAL MUSCLE SATELLITE CELL	43/2316	0.00170919	0.0060961	0	0	1.71446	10.9241	CXCL8;TNFAIP6;SERPINE1;NOTCH2NL;STC1;CXCL1;LTBP1;RND3;AKAP2;EGFR;GJA1;LGALS1;PLAU;SERPINH1;CAPN2;BDKRB2;FLNA;DUSP5;NQO1;PDGFRA;POSTN;TRPA1;GDF15;FST;IGFBP3;BNIP3;TPBG;TFPI2;FN1;COL1A1;PCDHGA12;COL3A1;COL1A2;TMEM158;P4HA1;COL6A2;COL5A2;COL6A1;TRIB3;PLIN2;TGFBI;PLPP3;RAI14
PODOCYTE	41/2316	0.0051732	0.0178559	0	0	1.61634	8.50884	TAGLN;CXCL8;EPAS1;SERPINE1;FHL2;PLAT;CXCL1;THBS1;AKAP2;EGFR;CYR61;MT2A;GJA1;UCHL1;LGALS1;PLAU;SERPINH1;BDKRB2;FLNA;QSOX1;IER3;POSTN;TRPA1;GADD45A;GDF15;PLK2;IGFBP3;TPBG;TPM1;TFPI2;FN1;MICAL2;COL1A1;ACTA2;PCDHGA12;VCAN;PKM;COL6A2;TRIB3;TGFBI;RAI14
SKIN (BULK TISSUE)	39/2316	0.0140584	0.0455833	0	0	1.52037	6.48369	TAGLN;CEBPB;COL15A1;CEBPD;EPAS1;SERPINE1;CXCL1;PTGS2;SLC7A1;LTBP1;NDRG1;RND3;THBS1;EGFR;CYR61;LGALS3;MT2A;GJA1;PLAU;BDKRB2;IER3;POSTN;RBFOX2;PLK2;FST;IGFBP3;TPBG;FN1;COL1A1;ACTA2;SLC7A5;COL3A1;COL1A2;COL6A2;COL5A2;ANGPTL2;TGFBI;SGK1;CD44
VENTRICLE	39/2316	0.0140584	0.0455833	0	0	1.52037	6.48369	TAGLN;CEBPB;COL15A1;CEBPD;EPAS1;FAM129A;FHL2;STC1;ATP2A2;LTBP1;NDRG1;THBS1;AKAP2;EGFR;CYR61;GJA1;FLNA;PDGFRA;POSTN;RBFOX2;PLK2;IGFBP3;TPM1;FN1;MICAL2;RHOB;COL1A1;ACTA2;PCDHGA12;COL3A1;VCAN;COL1A2;COL6A2;COL5A2;COL6A1;TXNIP;ANGPTL2;TGFBI;PLPP3
ATRIUM	37/2316	0.0342371	0.10176	0	0	1.42649	4.81362	TAGLN;COL15A1;CEBPD;EPAS1;FAM129A;FHL2;STC1;ATP2A2;PLAT;LTBP1;AKAP2;EGFR;CYR61;GJA1;SERPINH1;QSOX1;PDGFRA;POSTN;PLK2;IGFBP3;TPM1;TFPI2;FN1;MICAL2;RHOB;COL1A1;ACTA2;PCDHGA12;COL3A1;VCAN;COL1A2;COL6A2;COL5A2;COL6A1;ANGPTL2;TGFBI;PLPP3
SMALL INTESTINE (BULK TISSUE)	37/2316	0.0342371	0.10176	0	0	1.42649	4.81362	TAGLN;COL15A1;CXCL8;CEBPD;EPAS1;PLAT;CXCL1;PTGS2;LTBP1;NDRG1;THBS1;EGFR;CYR61;LGALS3;GJA1;PLAU;BDKRB2;FLNA;PDGFRA;POSTN;TRPA1;FOXF1;IGFBP3;TPM1;FN1;COL1A1;ACTA2;COL3A1;COL1A2;DDAH1;COL6A2;COL5A2;COL6A1;ANGPTL2;TGFBI;SGK1;ATF3
THYROID (BULK TISSUE)	37/2316	0.0342371	0.10176	0	0	1.42649	4.81362	CEBPB;COL15A1;CEBPD;EPAS1;SERPINE1;STC1;PLAT;NDRG1;EGFR;CYR61;GJA1;PLAU;SERPINH1;BDKRB2;FLNA;IER3;POSTN;RBFOX2;GDF15;PLK2;IGFBP3;TPBG;TFPI2;FN1;RHOB;COL1A1;PCDHGA12;COL3A1;COL1A2;COL6A2;COL5A2;COL6A1;ANGPTL2;PLPP3;SGK1;SQSTM1;ATF3
ENDOMETRIUM (BULK)	36/2316	0.0512522	0.140615	0	0	1.38032	4.10091	TAGLN;COL15A1;EPAS1;NOTCH2NL;STC1;PLAT;LTBP1;RND3;EGFR;GJA1;PLAU;SERPINH1;BDKRB2;PDGFRA;POSTN;RBFOX2;TRPA1;IGFBP3;TPBG;TTC3P1;TFPI2;FN1;ARID5B;COL1A1;ACTA2;PCDHGA12;COL3A1;VCAN;COL1A2;COL6A2;COL5A2;COL6A1;ANGPTL2;TGFBI;PLPP3;RAI14
KERATINOCYTE	36/2316	0.0512522	0.140615	0	0	1.38032	4.10091	CEBPB;CEBPD;EPAS1;SERPINE1;CXCL1;PTGS2;SLC7A1;NDRG1;RND3;THBS1;EGFR;CYR61;LGALS3;GJA1;PLAU;BDKRB2;PMAIP1;IER3;S100A10;DUSP5;ANXA1;GADD45A;GDF15;PLK2;FST;IGFBP3;TPBG;TFPI2;FN1;SLC7A5;PCDHGA12;TMEM158;PSAT1;TRIB3;TGFBI;ATF3
PREADIPOCYTE	36/2316	0.0512522	0.140615	0	0	1.38032	4.10091	TNFAIP6;SERPINE1;NOTCH2NL;FAM129A;STC1;CXCL1;LTBP1;RND3;AKAP2;EGFR;LGALS1;PLAU;SERPINH1;CAPN2;BDKRB2;FLNA;NQO1;PDGFRA;TRPA1;FST;TPBG;TFPI2;FN1;COL1A1;PCDHGA12;COL3A1;VCAN;COL1A2;TMEM158;COL6A2;COL5A2;COL6A1;ANGPTL2;TGFBI;PLPP3;RAI14
ADIPOSE (BULK TISSUE)	35/2316	0.0746113	0.194717	0	0	1.33464	3.464	TAGLN;CEBPB;COL15A1;CEBPD;EPAS1;MT1X;NDRG1;AKAP2;EGFR;CYR61;LGALS3;GJA1;LGALS1;PLAU;SERPINH1;BDKRB2;NQO1;PDGFRA;POSTN;ANXA1;TRPA1;FST;IGFBP3;TFPI2;RHOB;COL1A1;ACTA2;PCDHGA12;COL3A1;COL1A2;COL6A2;COL5A2;COL6A1;ANGPTL2;PLPP3
VALVE	35/2316	0.0746113	0.194717	0	0	1.33464	3.464	TAGLN;COL15A1;TNFAIP6;CEBPD;EPAS1;SERPINE1;MT1X;PLAT;LTBP1;NDRG1;CYR61;LGALS1;PLAU;SERPINH1;BDKRB2;TIMP1;IER3;PDGFRA;POSTN;FST;IGFBP3;TPBG;TFPI2;FN1;COL1A1;ACTA2;PCDHGA12;COL3A1;COL1A2;COL6A2;COL5A2;COL6A1;ANGPTL2;TGFBI;PLPP3
GASTRIC TISSUE (BULK)	34/2316	0.105619	0.269078	0	0	1.28945	2.89856	TAGLN;COL15A1;EPAS1;PLAT;LTBP1;NDRG1;EGFR;CYR61;LGALS3;SERPINH1;BDKRB2;QSOX1;NQO1;PDGFRA;POSTN;TRPA1;FOXF1;GDF15;IGFBP3;TPM1;FN1;RHOB;COL1A1;ACTA2;COL3A1;COL1A2;DDAH1;COL6A2;COL5A2;COL6A1;ANGPTL2;TGFBI;PLPP3;ATF3
COLON (BULK TISSUE)	33/2316	0.145388	0.353558	0	0	1.24474	2.40029	TAGLN;COL15A1;LXN;CEBPD;EPAS1;PLAT;CXCL1;PTGS2;NDRG1;EGFR;LGALS3;PLAU;BDKRB2;QSOX1;IER3;S100A10;PDGFRA;POSTN;TRPA1;FOXF1;GDF15;IGFBP3;MICAL2;COL1A1;ACTA2;COL3A1;COL1A2;COL6A2;COL5A2;COL6A1;S100A6;ANGPTL2;TGFBI
TRACHEA (BULK TISSUE)	33/2316	0.145388	0.353558	0	0	1.24474	2.40029	CEBPD;EPAS1;SERPINE1;NOTCH2NL;MT1X;PLAT;PTGS2;LTBP1;RND3;THBS1;EGFR;GJA1;PLAU;SERPINH1;BDKRB2;FLNA;NQO1;PDGFRA;POSTN;FOXF1;GDF15;FST;IGFBP3;TPBG;FN1;PCDHGA12;COL3A1;VCAN;COL6A2;COL5A2;COL6A1;TRIB3;TGFBI
NEURONAL EPITHELIUM	32/2316	0.194626	0.462777	0	0	1.20051	1.96484	YWHAE;HSP90AB1;MAGED1;ZNF292;RHOBTB3;STC1;HMGB1;BZW1;LTBP1;RND3;RTN4;CORO1C;GJA1;UCHL1;TUBA1A;TPR;SOX4;BNIP3L;SLC38A1;HSP90AA1;SEPT11;WSB1;RBFOX2;TPI1;TTC3P1;YWHAZ;VCAN;DDAH1;PSAT1;UBE2N;PLPP3;RAI14
SUBCUTANEOUS ADIPOSE TISSUE	31/2316	0.253422	0.589481	0	0	1.15675	1.58787	TAGLN;CEBPB;COL15A1;CEBPD;EPAS1;MT1X;NDRG1;AKAP2;EGFR;LGALS3;LGALS1;PLAU;SERPINH1;BDKRB2;NQO1;PDGFRA;POSTN;ANXA1;TRPA1;IGFBP3;TFPI2;RHOB;COL1A1;PCDHGA12;COL3A1;COL1A2;COL6A2;COL5A2;COL6A1;ANGPTL2;PLPP3
GRANULOSA CELL	30/2316	0.321074	0.715728	0	0	1.11345	1.26497	COL15A1;CXCL8;SERPINE1;RHOBTB3;CXCL1;PTGS2;LTBP1;THBS1;EGFR;CYR61;MT2A;GJA1;FLNA;TIMP1;IER3;GADD45A;GDF15;FST;TFPI2;FN1;FOS;RHOB;SLC7A5;COL3A1;VCAN;COL5A2;FOSB;PLIN2;SGK1;ATF3
RENAL CORTEX	30/2316	0.321074	0.715728	0	0	1.11345	1.26497	COL15A1;PTPRO;STC1;PLAT;LTBP1;NDRG1;EGFR;CYR61;SERPINH1;DDX17;PDGFRA;POSTN;RBFOX2;PLK2;FST;IGFBP3;TPBG;TTC3P1;FN1;COL1A1;COL3A1;VCAN;COL1A2;DDAH1;COL6A2;COL5A2;COL6A1;TGFBI;PLPP3;RAI14
HUMAN EMBRYO	29/2316	0.396005	0.84745	0	0	1.0706	0.99173	HSP90AB1;STC1;ENO1;LTBP1;RND3;HSPD1;NARS;GJA1;UCHL1;SERPINH1;PMAIP1;SOX4;CCT5;NPM1;SLC38A1;RBFOX2;FST;TPBG;HMGA1;ASNS;COL1A1;SLC7A5;VCAN;COL1A2;DDAH1;MTHFD2;PSAT1;COL5A2;RAI14
TLYMPHOCYTE	29/2316	0.396005	0.84745	0	0	1.0706	0.99173	BTG1;RPL32;RPL31;ACTB;RPS16;SNRPD2;RPS19;RPL36;RPS3;RPLP2;PMAIP1;TMSB10;S100A11;S100A10;EIF5A;SLC38A1;ANXA1;ARID5B;MIF;MYL6;TMEM258;S100A6;UBE2N;PFN1;CALM1;RPS21;PFDN5;CD44;NOP10
CARDIAC MUSCLE FIBER	28/2316	0.475805	0.979061	0	0	1.02821	0.763698	TAGLN;RHOBTB3;FHL2;ATP2A2;LTBP1;AKAP2;CYR61;GJA1;SERPINH1;PDGFRA;POSTN;RBFOX2;PLK2;FST;IGFBP3;TPM1;TFPI2;FN1;MICAL2;COL1A1;ACTA2;COL3A1;VCAN;COL1A2;COL6A2;COL5A2;COL6A1;RAI14
LUNG EPITHELIAL CELL	28/2316	0.475805	0.979061	0	0	1.02821	0.763698	PPP1R15A;CEBPB;TNFAIP6;EPAS1;CXCL1;SLC7A1;EGFR;CYR61;MT2A;PLAU;SERPINH1;BDKRB2;NPM1;RPS9;HSPA5;TRPA1;GADD45A;GDF15;TPBG;TFPI2;ASNS;EEF1A1;SLC7A5;MTHFD2;PSAT1;TRIB3;HYOU1;TPT1
ALVEOLAR CELL TYPE II	27/2316	0.557428	0.999995	0	0	0.986254	0.576388	PPP1R15A;CXCL8;CEBPD;MT1X;CXCL1;PTGS2;EGFR;CYR61;LGALS3;GJA1;PLAU;CAPN2;QSOX1;IER3;DUSP5;GADD45A;GDF15;PLK2;TPBG;TFPI2;MICAL2;NFKBIA;TRIB3;PLIN2;SQSTM1;ATF3;HSPA1A
ALVEOLAR MACROPHAGE	25/2316	0.712777	0.999995	0	0	0.903649	0.305964	CXCL8;TNFAIP6;EPAS1;PTPRO;CXCL1;PTGS2;RND3;THBS1;CORO1C;LGALS3;PLAU;IER3;DUSP5;DUSP1;PLK2;FN1;FOS;NFKBIA;PCDHGA12;FOSB;PLIN2;TGFBI;SGK1;ATF3;HSPA1A
BREAST (BULK TISSUE)	25/2316	0.712777	0.999995	0	0	0.903649	0.305964	TAGLN;COL15A1;EPAS1;STC1;PLAT;EGFR;CYR61;BDKRB2;FLNA;POSTN;IGFBP3;TPBG;TTC3P1;RHOB;COL1A1;ACTA2;PCDHGA12;COL3A1;COL1A2;COL6A2;COL5A2;COL6A1;ANGPTL2;FOSB;ATF3
HEART (BULK TISSUE)	25/2316	0.712777	0.999995	0	0	0.903649	0.305964	TAGLN;COL15A1;EPAS1;FAM129A;FHL2;LTBP1;AKAP2;EGFR;CYR61;GJA1;PDGFRA;POSTN;PLK2;IGFBP3;TPM1;COL1A1;ACTA2;PCDHGA12;COL3A1;COL1A2;COL6A2;COL5A2;COL6A1;ANGPTL2;PLPP3
ILEUM (BULK)	25/2316	0.712777	0.999995	0	0	0.903649	0.305964	TAGLN;COL15A1;CEBPD;EPAS1;PLAT;CXCL1;NDRG1;EGFR;LGALS3;PLAU;BDKRB2;PDGFRA;POSTN;TRPA1;FOXF1;IGFBP3;COL1A1;ACTA2;COL3A1;COL1A2;COL6A2;COL5A2;COL6A1;ANGPTL2;TGFBI
MACROPHAGE	24/2316	0.780441	0.999995	0	0	0.862985	0.213931	PPP1R15A;DUSP5;CEBPB;CXCL8;TNFAIP6;CEBPD;TRPA1;GDF15;SERPINE1;PTPRO;CXCL1;PTGS2;NFKBIA;LGALS3;SLC7A5;LGALS1;TMEM158;PLAU;TIMP1;TGFBI;ATF3;S100A11;CD44;IER3
OLIGODENDROCYTE	23/2316	0.838534	0.999995	0	0	0.822739	0.144885	PDGFRA;TAGLN;PLK2;IGFBP3;SERPINE1;PTPRO;TPM1;TFPI2;STC1;PLAT;EGFR;CYR61;COL1A1;ACTA2;GJA1;TUBA1A;TMEM158;COL6A2;PEA15;COL5A2;COL6A1;ANGPTL2;FLNA
GASTRIC EPITHELIAL CELL	22/2316	0.886085	0.999995	0	0	0.782904	0.0946863	DUSP5;NQO1;CXCL8;TPM4;GDF15;PLK2;TPBG;TPM1;TFPI2;CXCL1;LTBP1;ACTB;EGFR;LGALS3;PLAU;CAPN2;BDKRB2;TRIB3;QSOX1;SQSTM1;ATF3;IER3
PREFRONTAL CORTEX	22/2316	0.886085	0.999995	0	0	0.782904	0.0946863	PDGFRA;HSP90AA1;SEPT11;WSB1;RBFOX2;ZNF292;PLK2;PTPRO;TTC3P1;FOS;RND3;RTN4;RHOB;UCHL1;VCAN;TUBA1A;TMEM158;DDAH1;PEA15;FOSB;CALM1;SOX4
ESOPHAGUS (BULK TISSUE)	21/2316	0.923124	0.999995	0	0	0.743475	0.059472	DUSP5;POSTN;ANXA1;CEBPD;EPAS1;FOXF1;TPBG;MT1X;CXCL1;SLC7A1;NDRG1;RND3;EGFR;LGALS3;SLC7A5;GJA1;PLAU;BDKRB2;S100A11;IER3;S100A10
FETAL BRAIN CORTEX	21/2316	0.923124	0.999995	0	0	0.743475	0.059472	YWHAE;GPI;BNIP3L;SLC38A1;SEPT11;WSB1;RBFOX2;MAGED1;ZNF292;PTPRO;FAM129A;HMGB1;RND3;YWHAZ;ACTB;RTN4;UCHL1;TUBA1A;CALM1;SOX4;RAI14
ADRENAL GLAND	20/2316	0.950522	0.999995	0	0	0.704446	0.0357466	PDGFRA;POSTN;COL15A1;EPAS1;TFPI2;RHOBTB3;PLAT;LTBP1;EGFR;RHOB;COL1A1;GJA1;PCDHGA12;COL3A1;COL1A2;COL6A2;COL5A2;COL6A1;PLPP3;SGK1
PANCREATIC ISLET	20/2316	0.950522	0.999995	0	0	0.704446	0.0357466	YWHAE;CD63;WSB1;MAGED1;PLK2;BNIP3;ANXA5;RHOBTB3;SARS;ARID5B;DSTN;MT1X;FOS;RTN4;UCHL1;TMEM258;FOSB;TMBIM6;TIMP1;CALM1
AMNIOTIC FLUID	19/2316	0.969725	0.999995	0	0	0.665811	0.020469	DUSP5;ANXA1;EPAS1;PLK2;IGFBP3;FNDC3B;NOTCH2NL;STC1;PTGS2;NDRG1;RND3;EGFR;LGALS3;RAB13;BDKRB2;S100A11;TPT1;S100A10;RAI14
NEURONAL PROGENITOR CELLS	18/2316	0.982446	0.999995	0	0	0.627566	0.011114	YWHAE;NPM1;RBFOX2;HSP90AB1;FST;TPBG;TPM1;ENO1;LTBP1;YWHAZ;EEF1A1;ACTA2;GJA1;UCHL1;TUBA1A;PSAT1;GAPDH;SOX4
SKELETAL MUSCLE (BULK TISSUE)	18/2316	0.982446	0.999995	0	0	0.627566	0.011114	PDGFRA;CEBPB;COL15A1;RBFOX2;EPAS1;TPM1;FAM129A;ATP2A2;MT1X;LTBP1;EGFR;FXR1;ACTA2;PCDHGA12;COL3A1;COL6A2;COL6A1;ANGPTL2
CINGULATE GYRUS	17/2316	0.99039	0.999995	0	0	0.589704	0.00569463	PDGFRA;EPAS1;PLK2;PTPRO;TTC3P1;ATP2A2;PLAT;EGFR;RHOB;SLC7A5;GJA1;PCDHGA12;UCHL1;TMEM158;DDAH1;PEA15;PLPP3
MELANOCYTE	17/2316	0.99039	0.999995	0	0	0.589704	0.00569463	NQO1;TRPA1;EPAS1;GDF15;PLK2;FN1;LGALS3;SLC7A5;DYNC1LI2;PCDHGA12;LGALS1;COL5A2;ANGPTL2;FLNA;SGK1;IER3;RAI14
BETA CELL	16/2316	0.995051	0.999995	0	0	0.552221	0.00273986	KLF10;RBFOX2;JUND;PLK2;RHOBTB3;PTGS2;SLC7A1;RHOB;SLC7A5;UCHL1;ANGPTL2;FOSB;TRIB3;ATP6V0C;ATF3;IER3
HEPATOCYTE	16/2316	0.995051	0.999995	0	0	0.552221	0.00273986	CEBPB;CEBPD;EPAS1;GDF15;FST;IGFBP3;SERPINE1;FN1;EGFR;RHOB;MT2A;COL3A1;COL6A2;COL6A1;TRIB3;TGFBI
SPLEEN (BULK TISSUE)	15/2316	0.997612	0.999995	0	0	0.515111	0.0012316	PDGFRA;TAGLN;CEBPD;EPAS1;PLK2;IGFBP3;CXCL1;CYR61;ACTA2;COL3A1;COL1A2;PLAU;COL6A2;COL6A1;ANGPTL2
FETAL BRAIN	14/2316	0.998925	0.999995	0	0	0.47837	0.000514677	PDGFRA;PTPRO;TTC3P1;LTBP1;RND3;EGFR;GJA1;PCDHGA12;TUBA1A;TMEM158;DDAH1;PSAT1;PEA15;PLPP3
PLASMACYTOID DENDRITIC CELL	13/2316	0.99955	0.999995	0	0	0.441991	0.000199129	PPP1R15A;DUSP5;CXCL8;TRPA1;PTPRO;TFPI2;FAM129A;PTGS2;SLC7A5;PCDHGA12;PMAIP1;TGFBI;ATF3
CEREBELLUM	12/2316	0.999824	0.999995	0	0	0.405971	7.12869e-05	PDGFRA;PCDHGA12;COL3A1;VCAN;COL15A1;RBFOX2;COL1A2;PTPRO;TTC3P1;COL5A2;ANGPTL2;EGFR
MAMMARY GLAND	11/2316	0.999935	0.999995	0	0	0.370304	2.39028e-05	SLC7A5;NQO1;COL3A1;LXN;EPAS1;GDF15;PLK2;TPBG;STC1;TRIB3;IER3
NEUTROPHIL	11/2316	0.999935	0.999995	0	0	0.370304	2.39028e-05	CEBPB;CXCL8;TNFAIP6;CEBPD;PLAU;FAM129A;FOSB;CXCL1;SGK1;PTGS2;IER3
REGULATORY T CELLS	11/2316	0.999935	0.999995	0	0	0.370304	2.39028e-05	LGALS3;RPS9;RPL3;LGALS1;LXN;BTG1;FAM129A;TXNIP;PMAIP1;MT1X;S100A10
SENSORY NEURON	11/2316	0.999935	0.999995	0	0	0.370304	2.39028e-05	UCHL1;POSTN;VCAN;RBFOX2;TRPA1;PLK2;PTPRO;TTC3P1;CYCS;SLC7A1;RAI14
RETINA	10/2316	0.999976	0.999995	0	0	0.334986	7.91605e-06	SLC7A5;PCDHGA12;TMEM158;EPAS1;TFPI2;STC1;ANGPTL2;EGFR;CYR61;RAI14
TESTIS (BULK TISSUE)	10/2316	0.999976	0.999995	0	0	0.334986	7.91605e-06	SLC7A5;PDGFRA;COL15A1;COL1A2;EPAS1;NOTCH2NL;MICAL2;QSOX1;PLAT;EGFR
BLOOD PBMC	9/2316	0.99999	0.999995	0	0	0.300012	2.99737e-06	CEBPB;BTG1;TXNIP;FLNA;TRIB3;TGFBI;ADD3;IER2;S100A10
CEREBRAL CORTEX	9/2316	0.99999	0.999995	0	0	0.300012	2.99737e-06	UCHL1;JUND;TMEM158;DDAH1;PTPRO;PEA15;TTC3P1;CALM1;EGFR
MOTOR NEURON	9/2316	0.99999	0.999995	0	0	0.300012	2.99737e-06	GJA1;UCHL1;RBFOX2;TUBA1A;TMEM158;PTPRO;TTC3P1;COL6A1;RAI14
OVARY (BULK TISSUE)	9/2316	0.99999	0.999995	0	0	0.300012	2.99737e-06	COL1A1;PDGFRA;COL3A1;POSTN;COL15A1;COL6A2;RPL37A;COL6A1;LTBP1
SPINAL CORD	9/2316	0.99999	0.999995	0	0	0.300012	2.99737e-06	PDGFRA;GJA1;PCDHGA12;UCHL1;COL3A1;RBFOX2;PTPRO;TTC3P1;EGFR
SPINAL CORD (BULK)	9/2316	0.99999	0.999995	0	0	0.300012	2.99737e-06	PDGFRA;GJA1;PCDHGA12;UCHL1;COL3A1;RBFOX2;PTPRO;TTC3P1;EGFR
ERYTHROBLAST	8/2316	0.999994	0.999995	0	0	0.265377	1.57062e-06	SLC7A5;LXN;GADD45A;GDF15;HMGA1;TRIB3;SLC7A1;LTBP1
GRANULOCYTE	8/2316	0.999994	0.999995	0	0	0.265377	1.57062e-06	CEBPB;CXCL8;TNFAIP6;CEBPD;DUSP1;FAM129A;CXCL1;PTGS2
NATURAL KILLER CELLS	8/2316	0.999994	0.999995	0	0	0.265377	1.57062e-06	NFKBIA;MT2A;LGALS1;CEBPD;TRIB3;PFN1;TMSB10;IER2
PLASMA CELL	8/2316	0.999994	0.999995	0	0	0.265377	1.57062e-06	DUSP5;TMEM258;PSAT1;TTC3P1;FNDC3B;FOSB;PMAIP1;AKAP2
DENTATE GRANULE CELL	7/2316	0.999995	0.999995	0	0	0.231078	1.11909e-06	UCHL1;TMEM158;TRPA1;PLK2;PTPRO;TTC3P1;CALM1
PERIPHERAL BLOOD	7/2316	0.999995	0.999995	0	0	0.231078	1.11909e-06	CEBPB;TNFAIP6;CEBPD;FAM129A;TXNIP;TGFBI;PTGS2
CD4+ T CELL	6/2316	0.999995	0.999995	0	0	0.197109	9.05832e-07	BTG1;TXNIP;FOSB;PMAIP1;CD44;EIF1
DORSAL STRIATUM	6/2316	0.999995	0.999995	0	0	0.197109	9.05832e-07	GJA1;PCDHGA12;PLK2;PTPRO;TTC3P1;EGFR
MORULA	6/2316	0.999995	0.999995	0	0	0.197109	9.05832e-07	GJA1;LDHA;TMEM158;ODC1;ATF3;IER3
SUPERIOR FRONTAL GYRUS	6/2316	0.999995	0.999995	0	0	0.197109	9.05832e-07	GJA1;PCDHGA12;UCHL1;TMEM158;PTPRO;PEA15
THYMUS (BULK TISSUE)	6/2316	0.999995	0.999995	0	0	0.197109	9.05832e-07	COL3A1;POSTN;COL15A1;COL6A2;BDKRB2;EGFR
BLYMPHOCYTE	5/2316	0.999995	0.999995	0	0	0.163466	7.43293e-07	SLC38A1;PMAIP1;TRIB3;RPS11;AKAP2
BRAIN (BULK)	5/2316	0.999995	0.999995	0	0	0.163466	7.43293e-07	GJA1;PCDHGA12;UCHL1;PEA15;TTC3P1
OOCYTE	5/2316	0.999995	0.999995	0	0	0.163466	7.43293e-07	UCHL1;TRPA1;EPAS1;FST;IGFBP3
ALPHA CELL	4/2316	0.999995	0.999995	0	0	0.130146	5.90754e-07	PLK2;FOSB;ATF3;IER3
BLASTOCYST	2/2316	0.999995	0.999995	0	0	0.0644535	2.92494e-07	GJA1;RAI14
CD19+ B CELLS	2/2316	0.999995	0.999995	0	0	0.0644535	2.92494e-07	RPS11;AKAP2
COLONIC MUCOSA	1/2316	0.999995	0.999995	0	0	0.0320739	1.45553e-07	ACTA2
HUMAN ZYGOTE	1/2316	0.999995	0.999995	0	0	0.0320739	1.45553e-07	TRPA1
